# Supplementary material for: Dimethyl fumarate reduces TNF and Plasmodium falciparum induced brain endothelium activation in vitro
Source: Malar J. 2020 Oct 21;19:376. doi: 10.1186/s12936-020-03447-7 (PMC7579885; doi:10.1186/s12936-020-03447-7)
Supplement: Supplementary file 1 — Additional file 1. Differentially expressed transcripts in TNF treated HBMVEC compared to media treatment. HBMVEC were incubated with TNF (10 ng/ml) or media alone for 6 h. Total RNA was extracted, reverse-transcribed, amplified and hybridized to a microarray. Gene expression profiles were generated using a robust multi-array average algorithm followed by quantile normalization and batch correction. Data represents three independent experiments, each done in triplicate. 514 transcripts were significantly differentially abundant between experimental groups using a Student’s t test and FDR (fold change > 2, FDR ≤ 0.01, p < 0.005). [file 12936_2020_3447_MOESM1_ESM.xlsx]

## Sheet: TNF vs Media
		TNFα treatment of HBMVECS Compared to Media Alone. Transcripts with fold change >2, FDR ≤0.01, P<0.005
ID	Gene Symbol	Description	TNFa (average)	Control (average)	Fold Change	P-val	FDR P-val
TC0100009221.hg.1	VCAM1	vascular cell adhesion molecule 1	17.29	7.55	854.91	1.79e-14	2.17e-10
TC0200010980.hg.1	CCL20	chemokine (C-C motif) ligand 20	12.9	3.35	750.4	2.03e-14	2.17e-10
TC0900011393.hg.1	TRAF1	TNF receptor-associated factor 1	13.77	5.34	346.53	1.5e-11	2.92e-08
TC1900006977.hg.1	ICAM1	intercellular adhesion molecule 1	16.48	9.68	111.43	8.62e-13	4.13e-09
TC0800006869.hg.1	SLC7A2	solute carrier family 7 (cationic amino acid transporter, y+ system), member 2	13.79	7.33	88.17	1.91e-12	5.85e-09
TC0100012734.hg.1	TNFRSF9	tumor necrosis factor receptor superfamily, member 9	10.29	3.92	83.06	4.96e-12	1.18e-08
TC0200013916.hg.1	IL1B	interleukin 1 beta	11.61	5.51	68.34	1.16e-12	4.13e-09
TC1400008382.hg.1	TNFAIP2	tumor necrosis factor, alpha-induced protein 2	14.11	8.03	67.96	4.36e-11	5.2e-08
TC1100013087.hg.1	BIRC3	baculoviral IAP repeat containing 3	12.05	6.15	59.87	3.73e-10	2.05e-07
TC0600009597.hg.1	TNFAIP3	tumor necrosis factor, alpha-induced protein 3	15.74	9.88	58.13	1.15e-12	4.13e-09
TC0600013757.hg.1	SOD2	superoxide dismutase 2, mitochondrial	16.37	10.74	49.78	7.07e-13	4.13e-09
TC0400012814.hg.1	CXCL6	chemokine (C-X-C motif) ligand 6	12.53	6.93	48.65	1.92e-11	3.16e-08
TC0400011014.hg.1	CXCL5	chemokine (C-X-C motif) ligand 5	12.31	6.88	42.9	9.97e-11	7.63e-08
TC0200009662.hg.1	TNFAIP6	tumor necrosis factor, alpha-induced protein 6	10.02	4.74	38.93	1.18e-11	2.53e-08
TC0100009364.hg.1	CSF1	colony stimulating factor 1 (macrophage)	14.24	9.08	35.79	4.53e-12	1.18e-08
TC0100010111.hg.1	EFNA1	ephrin-A1	11.28	6.12	35.65	7.4e-11	6.62e-08
TC0400011053.hg.1	CXCL10	chemokine (C-X-C motif) ligand 10	9.39	4.28	34.63	5.57e-10	2.59e-07
TC0600014255.hg.1	UBD	ubiquitin D	8.77	3.74	32.47	2.32e-11	3.19e-08
TC1200006771.hg.1	CLEC2D	C-type lectin domain family 2, member D	10.28	5.29	31.79	1.97e-09	6.22e-07
TC1000008727.hg.1	NFKB2	nuclear factor of kappa light polypeptide gene enhancer in B-cells 2 (p49/p100)	12.87	8.13	26.7	1.64e-10	1.14e-07
TC0200013913.hg.1	IL1A	interleukin 1 alpha	12.17	7.64	23.2	9.22e-11	7.33e-08
TC0200009537.hg.1	KYNU	kynureninase	10.55	6.02	23.07	5.64e-11	5.89e-08
TC1500010184.hg.1	BCL2A1	BCL2-related protein A1	12.76	8.24	22.86	4.16e-11	5.2e-08
TC0100016427.hg.1	TNFSF18	tumor necrosis factor (ligand) superfamily, member 18	13.79	9.34	21.93	2.38e-11	3.19e-08
TC0500012017.hg.1	IRF1	interferon regulatory factor 1	9.77	5.6	17.9	1.06e-09	4.12e-07
TC0200011219.hg.1	ACKR3	atypical chemokine receptor 3	15.51	11.4	17.25	5.76e-11	5.89e-08
TC0500007138.hg.1	IL7R	interleukin 7 receptor	12.35	8.25	17.19	2.15e-10	1.32e-07
TC0300006580.hg.1	IRAK2	interleukin 1 receptor associated kinase 2	10.98	7.03	15.43	1.85e-11	3.16e-08
TSUnmapped00000051.hg.1	SLC2A6	solute carrier family 2 (facilitated glucose transporter), member 6 [Source:HGNC Symbol;Acc:HGNC:11011]	10.63	6.7	15.32	8.68e-11	7.33e-08
TC0400011735.hg.1	TNIP3	TNFAIP3 interacting protein 3	8.82	4.88	15.3	1.37e-08	2.43e-06
TC0100011453.hg.1	G0S2	G0/G1 switch 2	12.45	8.61	14.31	2.21e-11	3.19e-08
TC2000009218.hg.1	SDC4	syndecan 4	12.28	8.46	14.07	8.53e-10	3.64e-07
TC0400011616.hg.1	TIFA	TRAF-interacting protein with forkhead-associated domain	10.95	7.15	13.97	1.7e-10	1.14e-07
TC1900008300.hg.1	RELB	v-rel avian reticuloendotheliosis viral oncogene homolog B	10.38	6.63	13.49	1.33e-10	9.84e-08
TC1100012775.hg.1	ETS1	v-ets avian erythroblastosis virus E26 oncogene homolog 1	13.59	9.92	12.71	2.76e-10	1.64e-07
TC0900008219.hg.1	NR4A3	nuclear receptor subfamily 4, group A, member 3	7.24	3.57	12.66	5.31e-10	2.53e-07
TSUnmapped00000123.hg.1	SLC2A6	solute carrier family 2 (facilitated glucose transporter), member 6 [Source:HGNC Symbol;Acc:HGNC:11011]	11.5	7.84	12.65	2.07e-10	1.3e-07
TC0100018529.hg.1	SELE	selectin E	17.67	14.01	12.63	6.94e-09	1.49e-06
TC0900011850.hg.1	SLC2A6	solute carrier family 2 (facilitated glucose transporter), member 6	11.81	8.19	12.29	9.12e-11	7.33e-08
TC0500012497.hg.1	TNIP1	TNFAIP3 interacting protein 1	13.48	9.86	12.28	1.85e-10	1.21e-07
TC0900011300.hg.1	TNFSF15	tumor necrosis factor (ligand) superfamily, member 15	11.72	8.15	11.88	9.5e-10	3.92e-07
TC1200009876.hg.1	CD69	CD69 molecule	8.92	5.38	11.66	4.21e-09	1.04e-06
TC2100007208.hg.1	MX1	MX dynamin-like GTPase 1	8.66	5.25	10.61	1.6e-07	1.67e-05
T+2:45SUnmapped00000003.hg.1	SLC2A6	solute carrier family 2 (facilitated glucose transporter), member 6 [Source:HGNC Symbol;Acc:HGNC:11011]	9.18	5.79	10.48	2.53e-09	7.34e-07
TC0100015867.hg.1	S100A3	S100 calcium binding protein A3	10.67	7.32	10.23	5.27e-10	2.53e-07
TC0800008179.hg.1	RIPK2	receptor-interacting serine-threonine kinase 2	14.71	11.4	9.87	1.38e-10	9.84e-08
TC0500007834.hg.1	F2RL1	coagulation factor II (thrombin) receptor-like 1	12.13	8.83	9.87	4.8e-10	2.46e-07
TC0800008481.hg.1	CTHRC1	collagen triple helix repeat containing 1	12.18	8.88	9.83	3.62e-10	2.04e-07
TC1400009239.hg.1	GCH1	GTP cyclohydrolase 1	9.42	6.14	9.7	1.33e-08	2.38e-06
TC0200014772.hg.1	IFIH1	interferon induced, with helicase C domain 1	10.62	7.37	9.57	9.74e-10	3.94e-07
TC1200010598.hg.1	RND1	Rho family GTPase 1	8.71	5.46	9.49	2.02e-09	6.29e-07
TC0300009301.hg.1	PTX3	pentraxin 3, long	16.73	13.5	9.41	6.57e-10	2.87e-07
TC0100014988.hg.1	F3	coagulation factor III (thromboplastin, tissue factor)	7.25	4.03	9.31	6.03e-10	2.69e-07
TC0400007836.hg.1	CXCL8	chemokine (C-X-C motif) ligand 8	16.63	13.44	9.13	1.05e-07	1.21e-05
TC0300013859.hg.1	CD200	CD200 molecule	10.37	7.19	9.08	2.84e-10	1.65e-07
TC0800011611.hg.1	TNFRSF11B	tumor necrosis factor receptor superfamily, member 11b	10.25	7.09	8.94	1.13e-09	4.23e-07
TC1400008940.hg.1	NFKBIA	nuclear factor of kappa light polypeptide gene enhancer in B-cells inhibitor, alpha	14.81	11.67	8.8	5.95e-10	2.69e-07
TC0600014106.hg.1	CFB	complement factor B	6.97	3.83	8.8	5.96e-07	4.49e-05
TC0100010867.hg.1	LAMC2	laminin, gamma 2	12.51	9.44	8.39	1.48e-09	5.19e-07
TC1800009242.hg.1	SERPINB2	serpin peptidase inhibitor, clade B (ovalbumin), member 2	14.8	11.77	8.14	7.98e-09	1.61e-06
TC0600013409.hg.1	HIVEP2	human immunodeficiency virus type I enhancer binding protein 2	8.95	5.94	8.04	2.64e-09	7.56e-07
TC0400011015.hg.1	CXCL3	chemokine (C-X-C motif) ligand 3	10.85	7.85	7.98	1.86e-07	1.82e-05
TC0600009392.hg.1	RSPO3	R-spondin 3	8.86	5.92	7.68	1.15e-06	7.59e-05
TC1700007775.hg.1	CSF3	colony stimulating factor 3	9.12	6.18	7.66	2.66e-08	4.08e-06
TC1700007557.hg.1	CCL2	chemokine (C-C motif) ligand 2	16.92	14	7.58	3.61e-07	2.98e-05
TC0900008545.hg.1	PAPPA	pregnancy-associated plasma protein A, pappalysin 1	9	6.08	7.58	4.05e-07	3.29e-05
TC2200008588.hg.1	APOL3	apolipoprotein L, 3	11.36	8.44	7.54	2.42e-09	7.17e-07
TC1800008580.hg.1	PSTPIP2	proline-serine-threonine phosphatase interacting protein 2	11.19	8.28	7.5	1.07e-07	1.22e-05
TC1600006658.hg.1	IL32	interleukin 32	14.63	11.74	7.45	3.44e-07	2.87e-05
TC1000008397.hg.1	IFIT3	interferon-induced protein with tetratricopeptide repeats 3	8.76	5.89	7.33	1.96e-09	6.22e-07
TC1100012130.hg.1	MMP10	matrix metallopeptidase 10	10	7.14	7.27	7e-09	1.49e-06
TC0400011712.hg.1	PDE5A	phosphodiesterase 5A, cGMP-specific	8.67	5.83	7.19	8.97e-07	6.19e-05
TC0600011508.hg.1	TAP1	transporter 1, ATP-binding cassette, sub-family B (MDR/TAP)	8.61	5.79	7.02	3.73e-09	9.87e-07
TC2200008592.hg.1	APOL2	apolipoprotein L, 2	12.42	9.62	6.97	1.22e-08	2.22e-06
TC1600007999.hg.1	CX3CL1	chemokine (C-X3-C motif) ligand 1	6.48	3.69	6.92	1.86e-07	1.82e-05
TC0300013520.hg.1	CLDN1	claudin 1	7.16	4.41	6.72	6.57e-08	8.29e-06
TC0500007452.hg.1	MAP3K1	mitogen-activated protein kinase kinase kinase 1, E3 ubiquitin protein ligase	9.26	6.55	6.55	5.02e-08	6.9e-06
TC1600010561.hg.1	CDH11	cadherin 11, type 2, OB-cadherin (osteoblast)	11.45	8.74	6.53	1.43e-07	1.54e-05
TC0100017167.hg.1	LAMB3; MIR4260	laminin, beta 3; microRNA 4260	8.49	5.78	6.51	1.37e-07	1.48e-05
TC0500008437.hg.1	TNFAIP8	tumor necrosis factor, alpha-induced protein 8	8.78	6.1	6.42	1.03e-08	1.99e-06
TC0200016502.hg.1	IL18R1	interleukin 18 receptor 1	9.94	7.27	6.36	7.66e-08	9.49e-06
TC0200013616.hg.1	AFF3	AF4/FMR2 family, member 3	6.96	4.31	6.24	3e-07	2.6e-05
TC1200012725.hg.1	FAM101A	family with sequence similarity 101, member A	10.53	7.95	5.99	3.09e-09	8.5e-07
TC0100017064.hg.1	NUAK2	NUAK family, SNF1-like kinase, 2	8.42	5.85	5.9	1.28e-07	1.41e-05
TC1900007096.hg.1	JUNB	jun B proto-oncogene	7.97	5.41	5.89	4.98e-09	1.16e-06
TC1200011767.hg.1	SLC41A2	solute carrier family 41 (magnesium transporter), member 2	9.98	7.43	5.87	1.84e-07	1.82e-05
TC1000008054.hg.1	PLAU	plasminogen activator, urokinase	12.16	9.63	5.76	8.6e-09	1.71e-06
TC0100015752.hg.1	CTSS	cathepsin S	10.71	8.18	5.74	3.85e-09	1.01e-06
TC0400008271.hg.1	NFKB1	nuclear factor of kappa light polypeptide gene enhancer in B-cells 1	13.05	10.55	5.67	7.47e-09	1.55e-06
TC0300012945.hg.1	RARRES1	retinoic acid receptor responder (tazarotene induced) 1	6.94	4.45	5.61	9.23e-08	1.11e-05
TC1500007463.hg.1	C2CD4A	C2 calcium-dependent domain containing 4A	7.04	4.57	5.54	2.44e-09	7.17e-07
TC0700008786.hg.1	DNAJB9	DnaJ (Hsp40) homolog, subfamily B, member 9	11.45	9.01	5.41	4.26e-09	1.04e-06
TC0800007389.hg.1	C8orf4	chromosome 8 open reading frame 4	9.51	7.08	5.38	1.06e-08	2e-06
TC0800006980.hg.1	SLC39A14	solute carrier family 39 (zinc transporter), member 14	11.28	8.88	5.29	1.01e-07	1.18e-05
TC1700007135.hg.1	TRIM16L	tripartite motif containing 16-like	11.4	9.02	5.22	5.23e-08	7.03e-06
TC2100008355.hg.1	ICOSLG	inducible T-cell co-stimulator ligand	7.33	4.95	5.21	7.16e-08	8.92e-06
TC0800010783.hg.1	MSC	musculin	6.55	4.18	5.18	6.19e-07	4.59e-05
TC1800007471.hg.1	PMAIP1	phorbol-12-myristate-13-acetate-induced protein 1	8.84	6.5	5.08	4.24e-08	6.03e-06
TC0500008620.hg.1	CSF2	colony stimulating factor 2 (granulocyte-macrophage)	7.64	5.3	5.08	6.03e-06	0.0003
TC0600011690.hg.1	TMEM217	transmembrane protein 217	8.94	6.6	5.06	5.83e-08	7.65e-06
TC0500009837.hg.1	SLC12A7	solute carrier family 12 (potassium/chloride transporter), member 7	11.07	8.73	5.05	9.75e-08	1.15e-05
TC1600011496.hg.1	GPRC5B	G protein-coupled receptor, class C, group 5, member B	8.56	6.23	5	2.58e-08	4.04e-06
TC1000008954.hg.1	CASP7	caspase 7	11.29	8.98	4.98	7.15e-09	1.5e-06
TC1000006652.hg.1	PFKFB3	6-phosphofructo-2-kinase/fructose-2,6-biphosphatase 3	8.86	6.55	4.97	2.39e-08	3.8e-06
TC0600011438.hg.1	LTB	lymphotoxin beta (TNF superfamily, member 3)	8.83	6.53	4.95	1.1e-08	2.06e-06
TC0900010825.hg.1	NINJ1	ninjurin 1	11.28	8.98	4.94	9.15e-09	1.8e-06
TC1600011495.hg.1	GPRC5B	G protein-coupled receptor, class C, group 5, member B	8.06	5.77	4.91	1.99e-08	3.26e-06
TC1700010420.hg.1	SLFN11	schlafen family member 11	12.74	10.44	4.91	5.85e-08	7.65e-06
TC0600007012.hg.1	CD83	CD83 molecule	7.26	4.96	4.91	1.89e-06	0.0001
TC1600007982.hg.1	HERPUD1	homocysteine-inducible, endoplasmic reticulum stress-inducible, ubiquitin-like domain member 1	13.83	11.55	4.87	1.04e-08	1.99e-06
TC2200008465.hg.1	SELM	selenoprotein M; selenoprotein M [Source:EntrezGene;Acc:140606]; Salzman2013 ANNOTATED, CDS, coding, OVCODE, OVERLAPTX, OVEXON, UTR3 best transcript NM_080430; Salzman2013 ANNOTATED, CDS, coding, OVCODE, OVERLAPTX, OVEXON, UTR3, UTR5 best transcript NM_080430; Transcript Identified by AceView, Entrez Gene ID(s) 140606	12.2	9.92	4.84	5.28e-08	7.03e-06
TC1800007411.hg.1	NEDD4L	neural precursor cell expressed, developmentally down-regulated 4-like, E3 ubiquitin protein ligase	13.09	10.82	4.84	5.77e-06	0.0003
TC1700008455.hg.1	YPEL2	yippee like 2	9.69	7.42	4.82	1.19e-08	2.19e-06
TC0200009626.hg.1	LYPD6	LY6/PLAUR domain containing 6	7.5	5.23	4.82	4.25e-06	0.0002
TC0300008561.hg.1	PARP14	poly(ADP-ribose) polymerase family member 14	14.24	12	4.74	3.17e-08	4.76e-06
TC0400011054.hg.1	CXCL11	chemokine (C-X-C motif) ligand 11	6.19	3.96	4.68	8.46e-08	1.02e-05
TC2100007241.hg.1	ABCG1	ATP binding cassette subfamily G member 1	7.54	5.31	4.67	5.88e-07	4.44e-05
TC0400011018.hg.1	CXCL2	chemokine (C-X-C motif) ligand 2	11.73	9.52	4.65	3.08e-07	2.64e-05
TC0600009406.hg.1	C6orf58	chromosome 6 open reading frame 58	5.63	3.42	4.64	9.38e-07	6.37e-05
TC2200007987.hg.1	CLDN5	claudin 5	11.13	8.94	4.56	1.89e-08	3.17e-06
TC0500009706.hg.1	SQSTM1	sequestosome 1	16.05	13.88	4.51	8.01e-09	1.61e-06
TC0300011936.hg.1	CD47	CD47 molecule	11.46	9.29	4.5	1.04e-05	0.0004
TC1600007829.hg.1	CYLD	cylindromatosis (turban tumor syndrome)	10.77	8.61	4.47	1.02e-07	1.18e-05
TC0200010897.hg.1	SGPP2	sphingosine-1-phosphate phosphatase 2	5.94	3.78	4.46	4.57e-05	0.0013
TC0200014414.hg.1	CXCR4	chemokine (C-X-C motif) receptor 4	9.24	7.08	4.45	8.48e-08	1.02e-05
TC0300013954.hg.1	ZNF385D	zinc finger protein 385D	7.22	5.06	4.45	1.58e-06	9.56e-05
TC2100008545.hg.1	NRIP1	nuclear receptor interacting protein 1	11.66	9.51	4.44	1.54e-08	2.69e-06
TC1100011190.hg.1	EHD1	EH domain containing 1	12.7	10.56	4.4	2.11e-08	3.44e-06
TC1100008797.hg.1	PANX1	pannexin 1	11.53	9.4	4.38	1.6e-08	2.74e-06
TC0100015754.hg.1	CTSK	cathepsin K	12.63	10.51	4.35	3.97e-08	5.76e-06
TC0300011423.hg.1	LRIG1	leucine-rich repeats and immunoglobulin-like domains 1	11.75	9.63	4.34	1.11e-07	1.25e-05
TC1900008279.hg.1	BCL3; MIR8085	B-cell CLL/lymphoma 3; microRNA 8085	9.69	7.58	4.32	3.8e-08	5.58e-06
TC0600009710.hg.1	STX11	syntaxin 11	9.53	7.43	4.29	2.7e-08	4.1e-06
TC2100008030.hg.1	RCAN1	regulator of calcineurin 1	12.05	9.96	4.25	2.36e-07	2.21e-05
TC1700006720.hg.1	BCL6B	B-cell CLL/lymphoma 6, member B	12.71	10.63	4.22	1.01e-08	1.96e-06
TC0600009364.hg.1	NCOA7	nuclear receptor coactivator 7	14.48	12.41	4.22	2.58e-08	4.04e-06
TC0100016678.hg.1	FAM129A	family with sequence similarity 129, member A	8.3	6.23	4.21	7.55e-06	0.0003
TSUnmapped00000527.hg.1	LRIG1		8.63	6.56	4.18	5.67e-07	4.32e-05
TC0700011797.hg.1	SAMD9L	sterile alpha motif domain containing 9-like	13.68	11.63	4.14	1.68e-08	2.87e-06
TC2200007273.hg.1	CSF2RB	colony stimulating factor 2 receptor, beta, low-affinity (granulocyte-macrophage)	12.67	10.62	4.13	6.58e-08	8.29e-06
TC0600014361.hg.1	CNKSR3	CNKSR family member 3	8.26	6.23	4.1	4.06e-08	5.81e-06
TC0500008568.hg.1	SLC12A2	solute carrier family 12 (sodium/potassium/chloride transporter), member 2	12.31	10.27	4.1	4.56e-08	6.35e-06
TC0400012606.hg.1	IRF2	interferon regulatory factor 2	10.35	8.34	4.03	1.6e-08	2.74e-06
TC0100013846.hg.1	CITED4	Cbp/p300-interacting transactivator, with Glu/Asp rich carboxy-terminal domain, 4	7.12	5.11	4.02	1.84e-07	1.82e-05
TC0300013146.hg.1	TNFSF10	tumor necrosis factor (ligand) superfamily, member 10	13.41	11.41	4.01	4.84e-08	6.7e-06
TC0500013089.hg.1	GFPT2	glutamine-fructose-6-phosphate transaminase 2	10.57	8.58	3.99	2.88e-06	0.0002
TC1000007761.hg.1	ARID5B	AT rich interactive domain 5B (MRF1-like)	11.61	9.62	3.98	1.48e-06	9.16e-05
TC1500010723.hg.1	CHAC1	ChaC glutathione-specific gamma-glutamylcyclotransferase 1	7.98	6	3.94	4.3e-06	0.0002
TC2000008267.hg.1	RASSF2	Ras association (RalGDS/AF-6) domain family member 2	9.12	7.14	3.93	6.61e-08	8.29e-06
TC0700011562.hg.1	TMEM120A	transmembrane protein 120A	10.05	8.08	3.93	6.09e-07	4.54e-05
TC1100011260.hg.1	C11orf68	chromosome 11 open reading frame 68	9.74	7.78	3.89	2.26e-08	3.61e-06
TC0700006844.hg.1	ITGB8	integrin beta 8	9.39	7.43	3.87	3.61e-05	0.0011
TC0100010571.hg.1	PRRX1	paired related homeobox 1	7.37	5.42	3.86	1.93e-06	0.0001
TC0600010056.hg.1	WTAP	Wilms tumor 1 associated protein	13.57	11.62	3.85	2.04e-07	1.93e-05
TC2200008888.hg.1	A4GALT	alpha 1,4-galactosyltransferase	7.29	5.35	3.85	1.91e-06	0.0001
TC1900008968.hg.1	ZNF71	zinc finger protein 71	7.86	5.92	3.85	2.52e-05	0.0008
TC1700007361.hg.1	TNFAIP1	tumor necrosis factor, alpha-induced protein 1 (endothelial)	12.81	10.87	3.83	5.91e-08	7.69e-06
TC1200012702.hg.1	FICD	FIC domain containing	8.86	6.94	3.79	4.59e-06	0.0002
TC0300013336.hg.1	LAMP3	lysosomal-associated membrane protein 3	9.77	7.86	3.77	7.04e-06	0.0003
TC1700011083.hg.1	SAMD14	sterile alpha motif domain containing 14	7.33	5.43	3.76	6.34e-05	0.0017
TC1100012119.hg.1	BIRC3	Memczak2013 ANTISENSE, CDS, coding, INTERNAL best transcript NM_182962	7.4	5.49	3.75	5.59e-06	0.0003
TC0X00006453.hg.1	IL3RA	interleukin 3 receptor, alpha (low affinity)	8.72	6.83	3.72	6.04e-08	7.81e-06
TC0300008130.hg.1	COL8A1	collagen, type VIII, alpha 1	11.12	9.24	3.67	5.63e-07	4.32e-05
TC0500008307.hg.1	TSLP	thymic stromal lymphopoietin	6.49	4.62	3.65	6.87e-06	0.0003
TC1700009079.hg.1	C1QTNF1	C1q and tumor necrosis factor related protein 1	6.5	4.63	3.65	2.64e-05	0.0009
TC2100006967.hg.1	IFNGR2	interferon gamma receptor 2 (interferon gamma transducer 1)	13.98	12.12	3.62	5.13e-08	7e-06
TC1500009672.hg.1	C2CD4B	C2 calcium-dependent domain containing 4B	8.96	7.11	3.59	1.07e-07	1.22e-05
TC1900011057.hg.1	PLA2G4C	phospholipase A2, group IVC (cytosolic, calcium-independent)	7.69	5.85	3.59	1.18e-07	1.32e-05
TC0900009825.hg.1	DDX58	DEAD (Asp-Glu-Ala-Asp) box polypeptide 58	11.68	9.85	3.55	1.71e-07	1.76e-05
TC2100006433.hg.1	ICOSLG	inducible T-cell co-stimulator ligand	6.16	4.33	3.54	8.76e-06	0.0004
TC0400008785.hg.1	NOCT	nocturnin	11.07	9.26	3.51	2.3e-06	0.0001
TC0300008558.hg.1	DTX3L	deltex 3 like, E3 ubiquitin ligase	10.37	8.57	3.48	1.24e-07	1.37e-05
TC0500007761.hg.1	TMEM171	transmembrane protein 171	11.37	9.57	3.48	3.64e-07	2.99e-05
TC0700010437.hg.1	RAPGEF5	Rap guanine nucleotide exchange factor 5	12.76	10.98	3.45	2.71e-07	2.4e-05
TC0100015747.hg.1	GOLPH3L	golgi phosphoprotein 3-like	12.9	11.11	3.44	1.01e-07	1.18e-05
TC1000008400.hg.1	IFIT1	interferon-induced protein with tetratricopeptide repeats 1	5.73	3.96	3.42	2.09e-06	0.0001
TC0100012315.hg.1	NLRP3	NLR family, pyrin domain containing 3	6.81	5.05	3.4	2.42e-06	0.0001
TC0100008815.hg.1	IFI44L	interferon-induced protein 44-like	7.03	5.26	3.4	4.93e-05	0.0014
TC1800008474.hg.1	SLC39A6	solute carrier family 39 (zinc transporter), member 6	10.11	8.35	3.39	6.1e-06	0.0003
TC0900008441.hg.1	UGCG	UDP-glucose ceramide glucosyltransferase	10.22	8.47	3.37	5.5e-06	0.0003
TC0100017029.hg.1	PIK3C2B	phosphatidylinositol-4-phosphate 3-kinase, catalytic subunit type 2 beta	9.76	8.01	3.36	2.2e-06	0.0001
TC0100011374.hg.1	IKBKE	inhibitor of kappa light polypeptide gene enhancer in B-cells, kinase epsilon	9.96	8.21	3.35	6.8e-07	4.94e-05
TC2000009458.hg.1	NFATC2	nuclear factor of activated T-cells, cytoplasmic, calcineurin-dependent 2	10.21	8.48	3.32	2.26e-06	0.0001
TSUnmapped00000585.hg.1	LRIG1		10.7	8.99	3.28	3.24e-06	0.0002
TC0300011247.hg.1	WNT5A	wingless-type MMTV integration site family, member 5A	6.12	4.4	3.28	1.29e-05	0.0005
TC1700010254.hg.1	SSH2	slingshot protein phosphatase 2	13.79	12.09	3.26	5.66e-07	4.32e-05
TC1700011774.hg.1	TRIM47	tripartite motif containing 47	8.65	6.96	3.24	1.66e-07	1.72e-05
TC2200007467.hg.1	ZC3H7B	zinc finger CCCH-type containing 7B	12.29	10.59	3.24	3.01e-07	2.6e-05
TC0200009806.hg.1	TANK	TRAF family member-associated NFKB activator	13.47	11.78	3.23	9.32e-08	1.11e-05
TC0200016648.hg.1	CDC42EP3	CDC42 effector protein (Rho GTPase binding) 3	11.12	9.44	3.22	5.06e-06	0.0002
TC1500010737.hg.1	SQRDL	sulfide quinone reductase-like (yeast)	10.92	9.24	3.21	6.28e-07	4.64e-05
TC1700006709.hg.1	XAF1	XIAP associated factor 1	8.18	6.5	3.21	1.82e-06	0.0001
TC0800010575.hg.1	CA8	carbonic anhydrase VIII	4.99	3.32	3.19	1.57e-06	9.56e-05
TC1900007331.hg.1	COLGALT1	collagen beta(1-O)galactosyltransferase 1	13.69	12.02	3.17	1.33e-06	8.33e-05
TC1400007558.hg.1	SUSD6	sushi domain containing 6	9.63	7.97	3.16	3.47e-07	2.88e-05
TC0300011391.hg.1	ADAMTS9	ADAM metallopeptidase with thrombospondin type 1 motif 9	10.86	9.2	3.16	6.1e-07	4.54e-05
TC2000006444.hg.1	TRIB3	tribbles pseudokinase 3	7.8	6.14	3.15	2.05e-05	0.0007
TC1000006816.hg.1	OPTN	optineurin	11.82	10.17	3.14	2.51e-07	2.3e-05
TC0500013392.hg.1	CCNJL	cyclin J-like	8.69	7.04	3.13	1.82e-07	1.82e-05
TC1100008999.hg.1	ZC3H12C	zinc finger CCCH-type containing 12C	9.84	8.2	3.13	2.81e-07	2.48e-05
TC0600011913.hg.1	NFKBIE	nuclear factor of kappa light polypeptide gene enhancer in B-cells inhibitor, epsilon	9.47	7.83	3.12	1.15e-07	1.3e-05
TC0300013123.hg.1	PLD1	phospholipase D1, phosphatidylcholine-specific	12.19	10.56	3.08	9.33e-08	1.11e-05
TC0900008482.hg.1	SLC31A2	solute carrier family 31 (copper transporter), member 2	8.77	7.15	3.08	3.37e-07	2.84e-05
TC1200008629.hg.1	DRAM1	DNA-damage regulated autophagy modulator 1	12.58	10.95	3.08	9.27e-07	6.33e-05
TC0400008861.hg.1	IL15	interleukin 15	6.95	5.33	3.08	3.78e-06	0.0002
TC0700006977.hg.1	NFE2L3	nuclear factor, erythroid 2-like 3	11.56	9.94	3.06	3.14e-07	2.67e-05
TC0600013300.hg.1	IFNGR1	interferon gamma receptor 1	9.97	8.36	3.06	3.8e-05	0.0012
TC0500007050.hg.1	PDZD2	PDZ domain containing 2	5.87	4.27	3.05	7.53e-05	0.0019
TC0300006483.hg.1	BHLHE40	basic helix-loop-helix family, member e40	11.01	9.4	3.04	1.9e-07	1.83e-05
TC0Y00006452.hg.1	IL3RA	Homo sapiens interleukin 3 receptor, alpha (low affinity) (IL3RA), transcript variant 2, mRNA.; Homo sapiens interleukin 3 receptor, alpha (low affinity) (IL3RA), transcript variant 1, mRNA.; interleukin 3 receptor, alpha (low affinity) [Source:HGNC Symbol;Acc:HGNC:6012]; Homo sapiens interleukin 3 receptor, alpha (low affinity), mRNA (cDNA clone MGC:34174 IMAGE:5167281), complete cds.; Salzman20…	8.27	6.67	3.04	3.09e-07	2.64e-05
TC0X00007507.hg.1	EFNB1	ephrin-B1	8.79	7.19	3.04	3.85e-06	0.0002
TC1000007176.hg.1	MAP3K8	mitogen-activated protein kinase kinase kinase 8	7.33	5.73	3.04	7.64e-06	0.0003
TC1300008760.hg.1	EPSTI1	epithelial stromal interaction 1 (breast)	5.35	3.75	3.02	0.0001	0.0031
TC0100011621.hg.1	TGFB2; TGFB2-OT1	transforming growth factor beta 2; TGFB2 overlapping transcript 1	11.55	9.96	3.01	4.24e-07	3.43e-05
TC1100011259.hg.1	FOSL1	FOS-like antigen 1	12.95	11.36	3.01	9.31e-07	6.34e-05
TC1500008232.hg.1	ISG20	interferon stimulated exonuclease gene 20kDa	8.46	6.87	3.01	5.83e-05	0.0016
TC1700006627.hg.1	SPNS2	spinster homolog 2 (Drosophila)	7.26	5.68	3	1.07e-06	7.09e-05
TC1000007990.hg.1	DDIT4	DNA damage inducible transcript 4	9.95	8.37	3	7.08e-06	0.0003
TC1000010482.hg.1	C10orf10	chromosome 10 open reading frame 10	11.01	9.43	2.99	2.48e-07	2.29e-05
TC0900012231.hg.1	SHB	Src homology 2 domain containing adaptor protein B	10.85	9.27	2.99	6.54e-07	4.8e-05
TC1400009738.hg.1	TGFB3	transforming growth factor beta 3	6.22	4.64	2.99	1.76e-06	0.0001
TC0100011533.hg.1	ATF3	activating transcription factor 3	7.5	5.93	2.96	0.0001	0.003
TC1300009781.hg.1	COL4A1	collagen, type IV, alpha 1	9.27	7.71	2.95	3.74e-06	0.0002
TC0900008491.hg.1	RGS3	regulator of G-protein signaling 3	10.22	8.66	2.95	7.08e-05	0.0019
TC1900006477.hg.1	FSTL3	follistatin-like 3 (secreted glycoprotein)	6.73	5.18	2.94	1.71e-06	0.0001
TC1200012417.hg.1	SLC15A4	solute carrier family 15 (oligopeptide transporter), member 4	10.21	8.66	2.93	1.98e-07	1.89e-05
TC1900008564.hg.1	ATF5; MIR4751	activating transcription factor 5; microRNA 4751	8.56	7.02	2.92	6.07e-07	4.54e-05
TC0900007096.hg.1	CREB3	cAMP responsive element binding protein 3	11.88	10.34	2.9	3.24e-06	0.0002
TC2000010022.hg.1	ZNFX1	zinc finger, NFX1-type containing 1	9.88	8.34	2.9	3.14e-05	0.001
TC0400012029.hg.1	OTUD4	OTU deubiquitinase 4	13.16	11.63	2.89	2.7e-07	2.4e-05
TC0400012060.hg.1	TTC29	tetratricopeptide repeat domain 29	5.47	3.95	2.87	0.0002	0.0041
TC0600009368.hg.1	HINT3	histidine triad nucleotide binding protein 3	10.23	8.72	2.86	2.54e-06	0.0001
TC1100006966.hg.1	NCR3LG1	natural killer cell cytotoxicity receptor 3 ligand 1	7.62	6.11	2.85	2.04e-05	0.0007
TC0500008470.hg.1	SNCAIP	synuclein alpha interacting protein	6.73	5.21	2.85	8.61e-05	0.0021
TC0X00006676.hg.1	BMX	BMX non-receptor tyrosine kinase	14.52	13.01	2.84	2.28e-07	2.16e-05
TC1200011002.hg.1	LRIG3	leucine-rich repeats and immunoglobulin-like domains 3	13.77	12.26	2.84	7.91e-07	5.64e-05
TC0700012761.hg.1	ZC3HAV1	zinc finger CCCH-type, antiviral 1	10.98	9.48	2.84	9.67e-07	6.5e-05
TC1100011643.hg.1	ARRB1	arrestin, beta 1	13.62	12.12	2.83	1.79e-07	1.81e-05
TC0800008715.hg.1	ZHX2	zinc fingers and homeoboxes 2	7.56	6.07	2.82	1.37e-06	8.59e-05
TC0800009885.hg.1	NKX3-1	NK3 homeobox 1	7.02	5.53	2.81	2.27e-05	0.0008
TC1200012791.hg.1	FMNL3	formin like 3	8.62	7.13	2.79	7.78e-06	0.0003
TC2100007037.hg.1	CBR3	carbonyl reductase 3	9.23	7.76	2.77	1.19e-06	7.66e-05
TC1400007207.hg.1	SAMD4A	sterile alpha motif domain containing 4A	9.83	8.35	2.77	1.84e-06	0.0001
TC0100014849.hg.1	GBP3	guanylate binding protein 3	12.81	11.34	2.77	1.08e-05	0.0004
TC1100013206.hg.1	STARD10	StAR-related lipid transfer domain containing 10	9.43	7.96	2.77	1.52e-05	0.0006
TC2000008242.hg.1	RNF24	ring finger protein 24	10.4	8.94	2.75	2.05e-06	0.0001
TC0300012720.hg.1	PLSCR4	phospholipid scramblase 4	11.5	10.05	2.74	3.82e-06	0.0002
TC0600014074.hg.1	HIVEP1	human immunodeficiency virus type I enhancer binding protein 1	11.59	10.14	2.74	1.91e-05	0.0007
TC2000009392.hg.1	B4GALT5	UDP-Gal:betaGlcNAc beta 1,4- galactosyltransferase, polypeptide 5	12.99	11.54	2.73	2.39e-07	2.21e-05
TC1200009160.hg.1	P2RX4	purinergic receptor P2X, ligand gated ion channel, 4	8.65	7.21	2.71	5.88e-07	4.44e-05
TC0Y00006651.hg.1	NLGN4Y	neuroligin 4, Y-linked	8.51	7.07	2.71	8.76e-06	0.0004
TC0300009789.hg.1	ST6GAL1	ST6 beta-galactosamide alpha-2,6-sialyltranferase 1	12.82	11.39	2.7	3.71e-06	0.0002
TC0800008183.hg.1	OSGIN2	oxidative stress induced growth inhibitor family member 2	11.3	9.88	2.68	2.71e-06	0.0001
TC0300007437.hg.1	MANF	mesencephalic astrocyte-derived neurotrophic factor	9.6	8.18	2.67	6.06e-06	0.0003
TC0100009226.hg.1	SLC30A7	solute carrier family 30 (zinc transporter), member 7	13.91	12.51	2.65	9.54e-07	6.45e-05
TC0700008003.hg.1	CLIP2	CAP-GLY domain containing linker protein 2	8.03	6.63	2.65	2.06e-06	0.0001
TC0700006890.hg.1	IL6	interleukin 6	14.13	12.73	2.65	1.85e-05	0.0007
TC1700007262.hg.1	MAP2K3	mitogen-activated protein kinase kinase 3	8.21	6.8	2.65	1.88e-05	0.0007
TC0100010112.hg.1	SLC50A1	solute carrier family 50 (sugar efflux transporter), member 1	9.12	7.72	2.64	1.53e-05	0.0006
TC0200007070.hg.1	GCKR	glucokinase (hexokinase 4) regulator	7.47	6.08	2.62	1.88e-06	0.0001
TC2100008233.hg.1	ZBTB21	zinc finger and BTB domain containing 21	10.46	9.08	2.61	1.64e-05	0.0006
TC1800009112.hg.1	MBP	myelin basic protein	5.23	3.85	2.61	0.0002	0.0036
TC1200010950.hg.1	STAT6	signal transducer and activator of transcription 6, interleukin-4 induced	10.04	8.66	2.6	7.15e-07	5.16e-05
TC2000008381.hg.1	JAG1	jagged 1	11.21	9.83	2.6	7.82e-07	5.59e-05
TC0200008870.hg.1	BCL2L11	BCL2-like 11 (apoptosis facilitator)	7.83	6.46	2.59	0.0001	0.0029
TC0600014177.hg.1	DSE	dermatan sulfate epimerase	9.6	8.23	2.58	2.52e-06	0.0001
TC2100007140.hg.1	ETS2	v-ets avian erythroblastosis virus E26 oncogene homolog 2	13	11.63	2.58	6.45e-06	0.0003
TC1800006937.hg.1	TAF4B	TAF4b RNA polymerase II, TATA box binding protein (TBP)-associated factor, 105kDa	6.12	4.75	2.58	1.52e-05	0.0006
TC1700011273.hg.1	TRIM37	tripartite motif containing 37	10.19	8.83	2.57	3.36e-06	0.0002
TC0300012323.hg.1	MGLL	monoglyceride lipase	11.62	10.25	2.57	5.96e-06	0.0003
TC0900008504.hg.1	COL27A1	collagen, type XXVII, alpha 1	8.66	7.3	2.57	6.16e-06	0.0003
TC0700013578.hg.1	SEMA3A	sema domain, immunoglobulin domain (Ig), short basic domain, secreted, (semaphorin) 3A	12.63	11.28	2.55	2.63e-06	0.0001
TC0800009231.hg.1	GRINA	glutamate receptor, ionotropic, N-methyl D-aspartate-associated protein 1 (glutamate binding)	11.86	10.51	2.55	6.23e-06	0.0003
TC0800009868.hg.1	TNFRSF10B	tumor necrosis factor receptor superfamily, member 10b	12.3	10.95	2.54	2.2e-06	0.0001
TC1200009890.hg.1	CLEC1A	C-type lectin domain family 1, member A	9.94	8.59	2.54	2.33e-06	0.0001
TC1700011436.hg.1	ERN1	endoplasmic reticulum to nucleus signaling 1	10.75	9.41	2.54	4.49e-06	0.0002
TC2200007337.hg.1	MAFF	v-maf avian musculoaponeurotic fibrosarcoma oncogene homolog F	8.1	6.77	2.52	1.32e-06	8.33e-05
TC1400007145.hg.1	FRMD6	FERM domain containing 6	11.42	10.08	2.52	3.05e-06	0.0002
TC0600014258.hg.1	HLA-B	major histocompatibility complex, class I, B	12.05	10.71	2.52	1.17e-05	0.0005
TC1700012324.hg.1	ABR	active BCR-related	9.19	7.86	2.52	1.32e-05	0.0005
TC0400008909.hg.1	SMAD1	SMAD family member 1	12.49	11.17	2.51	1.41e-05	0.0005
TC0500012642.hg.1	RNF145	ring finger protein 145	11.02	9.7	2.5	1.7e-06	0.0001
TC1000010575.hg.1	ARHGAP22	Rho GTPase activating protein 22	6.47	5.15	2.5	9.95e-06	0.0004
TC0200011034.hg.1	CAB39	calcium binding protein 39	12.21	10.89	2.5	1.99e-05	0.0007
TC1700007982.hg.1	C17orf53	chromosome 17 open reading frame 53	6.28	7.6	-2.5	4.58e-06	0.0002
TC0400009352.hg.1	CEP44	centrosomal protein 44kDa	5.74	7.06	-2.5	1.63e-05	0.0006
TC1200007037.hg.1	PDE3A	phosphodiesterase 3A, cGMP-inhibited	8.18	9.51	-2.51	4.69e-06	0.0002
TC2200006607.hg.1	CDC45	cell division cycle 45	8.08	9.4	-2.51	4.93e-06	0.0002
TC1100009248.hg.1	RNF26	ring finger protein 26	8.32	9.65	-2.51	0.0003	0.0053
TC1200007295.hg.1	ALG10	ALG10, alpha-1,2-glucosyltransferase	6.27	7.6	-2.52	4.59e-05	0.0013
TC0900006762.hg.1	ACER2	alkaline ceramidase 2	5.71	7.04	-2.52	0.0003	0.0061
TC1100011901.hg.1	NOX4	NADPH oxidase 4	6.31	7.65	-2.52	0.0004	0.0071
TC0900009645.hg.1	HAUS6	HAUS augmin like complex subunit 6	8.25	9.59	-2.53	2.19e-06	0.0001
TC0300013852.hg.1	ST3GAL6	ST3 beta-galactoside alpha-2,3-sialyltransferase 6	8.95	10.29	-2.53	8.86e-06	0.0004
TC1600009952.hg.1	YPEL3	yippee like 3	9.07	10.41	-2.53	1.35e-05	0.0005
TC0400008557.hg.1	USP53	ubiquitin specific peptidase 53	9.06	10.4	-2.53	9.51e-05	0.0023
TC0100011512.hg.1	DTL	denticleless E3 ubiquitin protein ligase homolog (Drosophila)	9.29	10.63	-2.54	4.1e-05	0.0012
TC0600009439.hg.1	TMEM200A	transmembrane protein 200A	8.66	10.01	-2.55	3.14e-06	0.0002
TC1200012100.hg.1	KSR2	kinase suppressor of ras 2	6.67	8.03	-2.57	1.91e-05	0.0007
TC1100006815.hg.1	WEE1	WEE1 G2 checkpoint kinase	8.7	10.07	-2.58	7.65e-07	5.51e-05
TC0100018495.hg.1	SHE	Src homology 2 domain containing E	9.51	10.88	-2.58	1.54e-06	9.42e-05
TC0400009033.hg.1	TRIM2	tripartite motif containing 2	7.24	8.6	-2.58	1.55e-06	9.42e-05
TC0300010186.hg.1	RAD18	RAD18 E3 ubiquitin protein ligase	8.57	9.94	-2.58	5.48e-05	0.0015
TC0800009970.hg.1	PBK	PDZ binding kinase	9.03	10.4	-2.59	1.22e-06	7.83e-05
TC0X00007537.hg.1	KIF4A	kinesin family member 4A	9.09	10.47	-2.59	1.24e-06	7.92e-05
TC1100008969.hg.1	ELMOD1	ELMO/CED-12 domain containing 1	10.25	11.62	-2.59	2.56e-06	0.0001
TC0800012349.hg.1	MTBP	MDM2 binding protein	6.41	7.78	-2.59	1.54e-05	0.0006
TC0400009396.hg.1	NEIL3	nei-like DNA glycosylase 3	7.09	8.46	-2.59	0.0001	0.0024
TC0200014857.hg.1	FASTKD1	FAST kinase domains 1	7.17	8.54	-2.59	0.0004	0.0063
TC0300009916.hg.1	HES1	hes family bHLH transcription factor 1	7.18	8.56	-2.6	1.24e-06	7.92e-05
TC1200006738.hg.1	KLRG1	killer cell lectin-like receptor subfamily G, member 1	8.77	10.15	-2.6	5.62e-06	0.0003
TC1100010713.hg.1	CKAP5; SNORD67	cytoskeleton associated protein 5; small nucleolar RNA, C/D box 67	11.41	12.8	-2.61	3.41e-07	2.87e-05
TC1500008328.hg.1	BLM	Bloom syndrome, RecQ helicase-like	5.96	7.35	-2.61	2.3e-06	0.0001
TC0300010413.hg.1	ANKRD28	ankyrin repeat domain 28	9.24	10.63	-2.61	3.06e-06	0.0002
TC0600012345.hg.1	HTR1B	5-hydroxytryptamine (serotonin) receptor 1B, G protein-coupled	8.51	9.91	-2.62	1.5e-06	9.26e-05
TC1600007096.hg.1	TMC7	transmembrane channel like 7	5.29	6.68	-2.63	9.62e-07	6.49e-05
TC1100010451.hg.1	IMMP1L	inner mitochondrial membrane peptidase subunit 1	4.91	6.3	-2.63	1.67e-05	0.0006
TC0700010321.hg.1	ETV1	ets variant 1	7.53	8.95	-2.67	1.46e-06	9.08e-05
TC0100007760.hg.1	ZMYM1	zinc finger, MYM-type 1	8.14	9.56	-2.68	6.55e-07	4.8e-05
TSUnmapped00000190.hg.1	KIF15	kinesin family member 15	4.78	6.21	-2.68	6.99e-05	0.0018
TC1700008719.hg.1	KPNA2	karyopherin alpha 2 (RAG cohort 1, importin alpha 1)	15.01	16.44	-2.69	5.62e-07	4.32e-05
TC0200007446.hg.1	PRKCE	protein kinase C, epsilon	10.19	11.62	-2.69	5.17e-05	0.0014
TC1400006821.hg.1	G2E3	G2/M-phase specific E3 ubiquitin protein ligase	6.4	7.83	-2.69	0.0003	0.0059
TC1500010463.hg.1	PRC1	protein regulator of cytokinesis 1	12.18	13.61	-2.7	1.33e-06	8.33e-05
TC0600010991.hg.1	MBOAT1	membrane bound O-acyltransferase domain containing 1	5.57	7.01	-2.71	8.26e-07	5.85e-05
TC0300012164.hg.1	POLQ	polymerase (DNA directed), theta	6.22	7.65	-2.71	7.61e-05	0.0019
TC0500008544.hg.1	LMNB1	lamin B1	9.82	11.28	-2.74	2.24e-06	0.0001
TC1300009321.hg.1	RNF219	ring finger protein 219	7.69	9.14	-2.74	2.91e-06	0.0002
TC0200016417.hg.1	CENPA	centromere protein A	5.74	7.19	-2.74	3.5e-06	0.0002
TC0200015314.hg.1	STK17B	serine/threonine kinase 17b	9.2	10.66	-2.75	2.66e-06	0.0001
TC2000009026.hg.1	RBL1	retinoblastoma-like 1	7.69	9.15	-2.75	3.91e-06	0.0002
TC0200015211.hg.1	SLC40A1	solute carrier family 40 (iron-regulated transporter), member 1	10.01	11.47	-2.76	2.43e-06	0.0001
TC1200008535.hg.1	ELK3	ELK3, ETS-domain protein (SRF accessory protein 2)	10.99	12.46	-2.77	3.2e-07	2.71e-05
TC2000007016.hg.1	GINS1	GINS complex subunit 1 (Psf1 homolog)	8.42	9.89	-2.77	4.52e-07	3.62e-05
TC0500008125.hg.1	RHOBTB3	Rho-related BTB domain containing 3	7.66	9.12	-2.77	2.83e-06	0.0001
TC1200011786.hg.1	NUAK1	NUAK family, SNF1-like kinase, 1	6.8	8.27	-2.77	6.97e-06	0.0003
TC0600007868.hg.1	RNF8	ring finger protein 8, E3 ubiquitin protein ligase	9.11	10.59	-2.79	9.23e-07	6.33e-05
TC1200009868.hg.1	DDX12P; DDX11	DEAD/H (Asp-Glu-Ala-Asp/His) box polypeptide 12, pseudogene; DEAD/H (Asp-Glu-Ala-Asp/His) box helicase 11	5.27	6.75	-2.79	0.0001	0.0029
TC1900009765.hg.1	LYL1	lymphoblastic leukemia associated hematopoiesis regulator 1	6.58	8.06	-2.8	4.71e-07	3.75e-05
TC2000009017.hg.1	SOGA1	suppressor of glucose, autophagy associated 1	7.93	9.43	-2.82	5.19e-07	4.05e-05
TC0400011188.hg.1	LIN54	lin-54 DREAM MuvB core complex component	5.99	7.49	-2.83	8.08e-07	5.74e-05
TC1800008650.hg.1	SMAD7	SMAD family member 7	5.78	7.29	-2.84	0.0001	0.0031
TC0300011943.hg.1	KIAA1524	KIAA1524	9.53	11.05	-2.86	3.13e-06	0.0002
TC1200009759.hg.1	CDCA3	cell division cycle associated 3	5.94	7.45	-2.86	9.55e-06	0.0004
TC1800006882.hg.1	CABLES1	Cdk5 and Abl enzyme substrate 1	9.19	10.72	-2.87	2.48e-06	0.0001
TC1700006592.hg.1	GSG2	germ cell associated 2 (haspin)	5.16	6.68	-2.87	7.31e-06	0.0003
TC0900009948.hg.1	ARHGEF39	Rho guanine nucleotide exchange factor 39	3.87	5.39	-2.88	7.79e-07	5.59e-05
TC1200010265.hg.1	CAPRIN2	caprin family member 2	9.76	11.28	-2.88	2.05e-06	0.0001
TC1200007626.hg.1	METTL7A	methyltransferase like 7A	8.19	9.72	-2.88	0.0002	0.004
TC1000012580.hg.1	ARHGAP19	Rho GTPase activating protein 19	8.69	10.22	-2.89	1.62e-06	9.8e-05
TC0500012162.hg.1	BRD8	bromodomain containing 8	9.57	11.1	-2.89	4.11e-06	0.0002
TC0200009762.hg.1	PKP4	Transcript Identified by AceView, Entrez Gene ID(s) 8502	4.41	5.95	-2.91	1.77e-05	0.0006
TC1600010168.hg.1	SHCBP1	SHC SH2-domain binding protein 1	10.45	12	-2.92	1.26e-06	8e-05
TC1100012474.hg.1	MPZL2	myelin protein zero-like 2	11.99	13.54	-2.93	2.37e-07	2.21e-05
TC0300012216.hg.1	CCDC14	coiled-coil domain containing 14	10.01	11.56	-2.93	4.77e-07	3.79e-05
TC0600013271.hg.1	MTFR2	mitochondrial fission regulator 2	5.27	6.82	-2.93	0.0002	0.0037
TC1800008978.hg.1	RTTN	rotatin	6.06	7.62	-2.95	6.64e-07	4.84e-05
TC1500010709.hg.1	ARHGAP11B	Rho GTPase activating protein 11B	5.07	6.63	-2.95	6.93e-05	0.0018
TC0400011721.hg.1	MAD2L1	MAD2 mitotic arrest deficient-like 1 (yeast)	7.14	8.71	-2.96	1.38e-05	0.0005
TC0200014362.hg.1	NCKAP5	NCK-associated protein 5	4.98	6.55	-2.97	2.84e-06	0.0001
TC1400009066.hg.1	MIS18BP1	MIS18 binding protein 1	7.81	9.39	-2.98	1.83e-07	1.82e-05
TC0400012251.hg.1	C4orf46	chromosome 4 open reading frame 46	9.56	11.14	-2.98	4.05e-05	0.0012
TC0300009247.hg.1	ARHGEF26	Rho guanine nucleotide exchange factor 26	4.84	6.42	-2.99	9.88e-07	6.6e-05
TC0300011083.hg.1	TRAIP	TRAF interacting protein	7.26	8.84	-2.99	2.51e-05	0.0008
TC0600013570.hg.1	ZBTB2	zinc finger and BTB domain containing 2	8.13	9.71	-3	9.25e-07	6.33e-05
TC1700010817.hg.1	UBTF	upstream binding transcription factor, RNA polymerase I	9.58	11.18	-3.03	4.85e-07	3.84e-05
TC0900007129.hg.1	MELK	maternal embryonic leucine zipper kinase	9.92	11.52	-3.04	4.37e-07	3.52e-05
TC1300008371.hg.1	CENPJ	centromere protein J	6.55	8.15	-3.04	9.8e-07	6.57e-05
TC1900007502.hg.1	ZNF85	zinc finger protein 85	6.84	8.45	-3.06	5e-07	3.94e-05
TC0500011173.hg.1	POC5	POC5 centriolar protein	7.04	8.65	-3.07	0.0001	0.0026
TC0600013147.hg.1	ARHGAP18	Rho GTPase activating protein 18	10.52	12.14	-3.08	1.54e-07	1.63e-05
TC0800010382.hg.1	SNAI2	snail family zinc finger 2	6.45	8.08	-3.08	1.51e-06	9.31e-05
TC0100008057.hg.1	CDC20	cell division cycle 20	12.35	13.98	-3.09	1.18e-06	7.65e-05
TC1100012208.hg.1	CWF19L2	CWF19-like 2, cell cycle control (S. pombe)	6.85	8.48	-3.11	2.62e-05	0.0009
TC1700012380.hg.1	SPAG5	sperm associated antigen 5	5.99	7.63	-3.12	8.66e-07	6.03e-05
TC2000010035.hg.1	SOX18	SRY box 18	5.25	6.89	-3.12	4e-05	0.0012
TC0200015193.hg.1	CALCRL	calcitonin receptor like receptor	11.35	12.99	-3.13	1.44e-07	1.54e-05
TC0700008181.hg.1	GNAI1	guanine nucleotide binding protein (G protein), alpha inhibiting activity polypeptide 1	8.74	10.39	-3.14	5.06e-07	3.98e-05
TC0900006442.hg.1	KANK1	KN motif and ankyrin repeat domains 1	7.05	8.7	-3.14	6.95e-07	5.03e-05
TC0100016441.hg.1	CENPL	centromere protein L	6.41	8.06	-3.14	3.07e-05	0.001
TC1100010290.hg.1	E2F8	E2F transcription factor 8	7.23	8.91	-3.19	1.16e-06	7.62e-05
TC0800007004.hg.1	RHOBTB2	Rho-related BTB domain containing 2	7.06	8.74	-3.21	7.81e-08	9.62e-06
TC0200014845.hg.1	SPC25	SPC25, NDC80 kinetochore complex component	6.27	7.95	-3.21	1.73e-07	1.77e-05
TC1900010533.hg.1	ZNF850	zinc finger protein 850	6.69	8.38	-3.23	9.93e-06	0.0004
TSUnmapped00000127.hg.1	KIF15	kinesin family member 15	5.55	7.24	-3.23	3.28e-05	0.001
TC1800007316.hg.1	SKA1	spindle and kinetochore associated complex subunit 1	7.05	8.75	-3.26	2.74e-06	0.0001
TC1200008346.hg.1	ALX1	ALX homeobox 1	7.71	9.43	-3.28	1.99e-07	1.89e-05
TC1000012235.hg.1	MKI67	marker of proliferation Ki-67	12.46	14.18	-3.29	1.53e-07	1.62e-05
TC0100017523.hg.1	LIN9	lin-9 DREAM MuvB core complex component	5.38	7.1	-3.3	5.58e-07	4.32e-05
TC0100018440.hg.1	STIL	SCL/TAL1 interrupting locus	7.85	9.57	-3.31	1.48e-06	9.16e-05
TC1600007718.hg.1	ORC6	origin recognition complex subunit 6	4.64	6.38	-3.34	8.58e-07	6.01e-05
TC1500007392.hg.1	CCNB2	cyclin B2	10.26	12.01	-3.37	1.88e-07	1.82e-05
TC0500009320.hg.1	HMMR	hyaluronan-mediated motility receptor (RHAMM)	8.9	10.66	-3.39	2.22e-06	0.0001
TC1300007483.hg.1	BORA	bora, aurora kinase A activator	6.79	8.55	-3.4	2.59e-07	2.34e-05
TC0200014785.hg.1	FIGN	fidgetin	5.95	7.72	-3.4	1.17e-06	7.63e-05
TC0700013119.hg.1	XRCC2	X-ray repair complementing defective repair in Chinese hamster cells 2	7.1	8.88	-3.42	2.71e-07	2.4e-05
TC1500006963.hg.1	CASC5	cancer susceptibility candidate 5	7.28	9.06	-3.43	1.31e-05	0.0005
TC1600007425.hg.1	KIF22	kinesin family member 22	7.26	9.05	-3.46	3.43e-07	2.87e-05
TC1700010314.hg.1	EVI2A; EVI2B	ecotropic viral integration site 2A; ecotropic viral integration site 2B	4.53	6.32	-3.47	2.7e-07	2.4e-05
TC0100016952.hg.1	UBE2T	ubiquitin conjugating enzyme E2T	8.72	10.51	-3.48	2.3e-07	2.16e-05
TC0500011579.hg.1	ST8SIA4	ST8 alpha-N-acetyl-neuraminide alpha-2,8-sialyltransferase 4	8.4	10.2	-3.49	1.86e-07	1.82e-05
TC0700008263.hg.1	DBF4	DBF4 zinc finger	7.93	9.73	-3.49	2.08e-06	0.0001
TC0X00008235.hg.1	LONRF3	LON peptidase N-terminal domain and ring finger 3	4.58	6.39	-3.5	7.98e-08	9.78e-06
TC2000007089.hg.1	TPX2	TPX2, microtubule-associated	10.73	12.54	-3.5	5.48e-07	4.26e-05
TC1800008651.hg.1	SMAD7	Memczak2013 ALT_ACCEPTOR, ALT_DONOR, coding, INTERNAL, intronic best transcript NM_001190821	5.11	6.91	-3.5	7.38e-05	0.0019
TC1200006935.hg.1	ATF7IP	activating transcription factor 7 interacting protein	10.89	12.7	-3.51	5.45e-06	0.0003
TC1300008280.hg.1	SKA3	spindle and kinetochore associated complex subunit 3	8.63	10.44	-3.52	4.5e-06	0.0002
TC2000008445.hg.1	FLRT3	fibronectin leucine rich transmembrane protein 3	4.74	6.56	-3.54	1.19e-05	0.0005
TC0500010641.hg.1	C5orf34	chromosome 5 open reading frame 34	5.34	7.17	-3.57	4.2e-06	0.0002
TC0400011620.hg.1	ZGRF1	zinc finger, GRF-type containing 1	5.18	7.04	-3.62	1.16e-06	7.62e-05
TC1400009973.hg.1	RPS6KA5	ribosomal protein S6 kinase, 90kDa, polypeptide 5	4.68	6.55	-3.65	8.27e-06	0.0003
TC1700011364.hg.1	BRIP1	BRCA1 interacting protein C-terminal helicase 1	4.88	6.76	-3.67	2.71e-07	2.4e-05
TC1200010459.hg.1	PRICKLE1	prickle homolog 1	8.48	10.36	-3.68	2.76e-06	0.0001
TC0200006833.hg.1	GEN1	GEN1 Holliday junction 5 flap endonuclease	6.88	8.77	-3.7	3.02e-07	2.6e-05
TC0300014075.hg.1	TRIM59	tripartite motif containing 59	10.14	12.03	-3.71	6.6e-08	8.29e-06
TC1200007559.hg.1	TROAP	trophinin associated protein	5.97	7.88	-3.75	1.18e-06	7.65e-05
TC0100009183.hg.1	PALMD	palmdelphin	12.54	14.45	-3.77	1.35e-07	1.47e-05
TC0200013878.hg.1	BUB1	BUB1 mitotic checkpoint serine/threonine kinase	10.03	11.94	-3.77	1.49e-05	0.0006
TC1800007355.hg.1	C18orf54	chromosome 18 open reading frame 54	7.27	9.19	-3.79	4.55e-06	0.0002
TC1200009881.hg.1	CLEC2B	C-type lectin domain family 2, member B	10.03	11.96	-3.8	3.88e-08	5.66e-06
TC1500010707.hg.1	ARHGAP11B	Rho GTPase activating protein 11B	7.7	9.68	-3.94	8.65e-07	6.03e-05
TC1600007014.hg.1	NDE1; MIR484	nudE neurodevelopment protein 1; microRNA 484	9.25	11.24	-3.97	8.72e-07	6.05e-05
TC0600012358.hg.1	PHIP	pleckstrin homology domain interacting protein	8.86	10.87	-4	5.52e-08	7.3e-06
TC0400012670.hg.1	FAT1	FAT atypical cadherin 1	7.95	9.95	-4	8.49e-07	5.99e-05
TC0800007688.hg.1	LYN	LYN proto-oncogene, Src family tyrosine kinase	9.41	11.41	-4.01	3.97e-07	3.25e-05
TC1300009980.hg.1	LMO7	LIM domain 7	5.93	7.93	-4.01	5.13e-07	4.01e-05
TC1300006847.hg.1	RFC3	replication factor C subunit 3	8.54	10.54	-4.02	6.49e-07	4.78e-05
TC0100009333.hg.1	GPSM2	G-protein signaling modulator 2	6.94	8.96	-4.07	2.03e-06	0.0001
TC1400009829.hg.1	CEP128	centrosomal protein 128kDa	6.78	8.8	-4.08	4.01e-07	3.27e-05
TC1600007235.hg.1	PLK1	polo-like kinase 1	13.6	15.63	-4.1	3.57e-07	2.96e-05
TC0200008270.hg.1	ATOH8	atonal bHLH transcription factor 8	5.28	7.35	-4.19	1.56e-07	1.64e-05
TC2000006813.hg.1	MGME1	mitochondrial genome maintenance exonuclease 1	7.08	9.16	-4.2	8.56e-07	6.01e-05
TC0500012567.hg.1	FAXDC2	fatty acid hydroxylase domain containing 2	5.46	7.53	-4.21	4.63e-05	0.0013
TC0100018238.hg.1	DNAJB4	DnaJ (Hsp40) homolog, subfamily B, member 4	13.03	15.11	-4.22	2.64e-08	4.08e-06
TC0800009830.hg.1	REEP4	receptor accessory protein 4	7.48	9.57	-4.24	1.71e-07	1.76e-05
TC0500009377.hg.1	SPDL1	spindle apparatus coiled-coil protein 1	9.61	11.73	-4.33	2.38e-07	2.21e-05
TC0X00007936.hg.1	CENPI	centromere protein I	7.4	9.53	-4.35	3.76e-08	5.56e-06
TC0200010502.hg.1	FAM117B	family with sequence similarity 117, member B	6.3	8.42	-4.36	2.66e-08	4.08e-06
TC1500010715.hg.1	BUB1B	BUB1 mitotic checkpoint serine/threonine kinase B	9.62	11.76	-4.4	1.35e-07	1.47e-05
TC1500006999.hg.1	NUSAP1	nucleolar and spindle associated protein 1	11.06	13.21	-4.44	6.48e-09	1.4e-06
TC0100015058.hg.1	SASS6	SAS-6 centriolar assembly protein	7.28	9.46	-4.52	1.26e-08	2.27e-06
TC0800011086.hg.1	RUNX1T1	runt-related transcription factor 1; translocated to, 1 (cyclin D-related)	9.4	11.58	-4.53	2.24e-08	3.61e-06
TC1100009043.hg.1	DIXDC1	DIX domain containing 1	8.24	10.42	-4.54	1.53e-08	2.69e-06
TC1200006444.hg.1	CCDC77	coiled-coil domain containing 77	6.5	8.7	-4.59	1.92e-05	0.0007
TC0400006538.hg.1	TACC3	transforming, acidic coiled-coil containing protein 3	9.75	11.96	-4.61	6.11e-09	1.35e-06
TC0500012166.hg.1	CDC25C	cell division cycle 25C	7.11	9.33	-4.66	2.91e-07	2.54e-05
TC0400008641.hg.1	FAT4	FAT atypical cadherin 4	9.24	11.47	-4.69	4.5e-08	6.31e-06
TC0200010419.hg.1	SGOL2	shugoshin-like 2 (S. pombe)	6.72	8.96	-4.73	1.69e-07	1.75e-05
TC0200013912.hg.1	CKAP2L	cytoskeleton associated protein 2-like	9.99	12.24	-4.74	4.22e-09	1.04e-06
TC1700010851.hg.1	KIF18B	kinesin family member 18B	6.45	8.7	-4.74	2.92e-07	2.54e-05
TC0100010397.hg.1	NUF2	NUF2, NDC80 kinetochore complex component	7.93	10.18	-4.75	6.6e-08	8.29e-06
TC2000007132.hg.1	DNMT3B	DNA (cytosine-5-)-methyltransferase 3 beta	3.65	5.9	-4.76	0.0002	0.0037
TC0300006961.hg.1	CMTM8	CKLF-like MARVEL transmembrane domain containing 8	4.58	6.86	-4.83	2.49e-06	0.0001
TC0700008743.hg.1	PIK3CG	phosphatidylinositol-4,5-bisphosphate 3-kinase, catalytic subunit gamma	7.86	10.17	-4.96	8.35e-08	1.02e-05
TC0100011581.hg.1	CENPF	centromere protein F	10.44	12.78	-5.07	1.86e-08	3.14e-06
TC0600009697.hg.1	PHACTR2	Jeck2013 ALT_ACCEPTOR, ALT_DONOR, coding, INTERNAL, intronic best transcript NM_001100164	4.13	6.49	-5.1	2.35e-06	0.0001
TC0500007665.hg.1	CCNB1	cyclin B1	10.74	13.1	-5.11	1.75e-07	1.78e-05
TC2200007662.hg.1	GTSE1	G-2 and S-phase expressed 1	6.56	8.92	-5.14	4e-08	5.76e-06
TC1600006610.hg.1	CCNF	cyclin F	6.29	8.68	-5.24	5.63e-09	1.3e-06
TC0400012644.hg.1	SORBS2	sorbin and SH3 domain containing 2	6.74	9.13	-5.25	1.21e-07	1.35e-05
TC1300008626.hg.1	SMAD9	SMAD family member 9	7.44	9.83	-5.26	2.87e-07	2.52e-05
TC1500006951.hg.1	KNSTRN	kinetochore-localized astrin/SPAG5 binding protein	11.56	13.96	-5.29	6.47e-09	1.4e-06
TC0500010865.hg.1	DEPDC1B	DEP domain containing 1B	6.49	8.91	-5.36	4.22e-09	1.04e-06
TC0100015509.hg.1	FAM72B	family with sequence similarity 72, member B	7.97	10.41	-5.43	5.81e-09	1.32e-06
TSUnmapped00000255.hg.1	KIF15	kinesin family member 15	5.45	7.9	-5.44	2.57e-07	2.34e-05
TC1100006760.hg.1	PPFIBP2	PTPRF interacting protein, binding protein 2 (liprin beta 2)	4.51	6.97	-5.52	1.48e-06	9.16e-05
TC0900007863.hg.1	CKS2	CDC28 protein kinase regulatory subunit 2	9.24	11.71	-5.54	5.68e-07	4.32e-05
TC0100017094.hg.1	FAM72A	family with sequence similarity 72, member A	7.95	10.44	-5.62	2.15e-09	6.59e-07
TC1100012269.hg.1	ARHGAP20	Rho GTPase activating protein 20	6.04	8.54	-5.66	2.87e-08	4.34e-06
TC1700009679.hg.1	AURKB	aurora kinase B	6.99	9.51	-5.73	1.17e-08	2.18e-06
TC0300007223.hg.1	KIF15	kinesin family member 15	5.77	8.29	-5.73	1.91e-07	1.84e-05
TC1400008816.hg.1	PRKD1	protein kinase D1	5.66	8.19	-5.76	1.97e-08	3.25e-06
TC0100014543.hg.1	DEPDC1	DEP domain containing 1	9.3	11.87	-5.92	2.19e-09	6.63e-07
TC1200008597.hg.1	GAS2L3	growth arrest-specific 2 like 3	10.89	13.46	-5.93	5.88e-09	1.33e-06
TC0100016891.hg.1	KIF14	kinesin family member 14	7.05	9.62	-5.93	1.18e-08	2.18e-06
TC1000008406.hg.1	KIF20B	kinesin family member 20B	8.88	11.45	-5.93	1.83e-07	1.82e-05
TC0400006994.hg.1	NCAPG	non-SMC condensin I complex subunit G	10.8	13.39	-6.02	3.92e-09	1.01e-06
TC1300009218.hg.1	DACH1	dachshund family transcription factor 1	6.4	9	-6.06	4.43e-07	3.56e-05
TC0100015550.hg.1	FAM72C	family with sequence similarity 72, member C	8	10.61	-6.1	1.9e-09	6.16e-07
TC0200008502.hg.1	NCAPH	non-SMC condensin I complex subunit H	8.07	10.69	-6.14	1.94e-08	3.22e-06
TC1500007699.hg.1	KIF23	kinesin family member 23	10.87	13.51	-6.23	1.52e-09	5.25e-07
TC1000008471.hg.1	KIF11	kinesin family member 11	8.93	11.57	-6.24	3.53e-09	9.46e-07
TC0100017216.hg.1	NEK2	NIMA-related kinase 2	8.22	10.89	-6.39	6.1e-09	1.35e-06
TC0400008664.hg.1	PLK4	polo-like kinase 4	7.08	9.76	-6.42	3.36e-08	5e-06
TC0200006627.hg.1	ID2	inhibitor of DNA binding 2, dominant negative helix-loop-helix protein	6.23	8.93	-6.46	7.52e-09	1.55e-06
TC1200010650.hg.1	RACGAP1	Rac GTPase activating protein 1	10.35	13.09	-6.69	4.96e-09	1.16e-06
TC0400012432.hg.1	HMGB2	high mobility group box 2	11.11	13.86	-6.74	1.31e-09	4.78e-07
TC2000007503.hg.1	UBE2C	ubiquitin-conjugating enzyme E2C	7.93	10.68	-6.75	1.31e-09	4.78e-07
TC0600009362.hg.1	HEY2	hes-related family bHLH transcription factor with YRPW motif 2	9.82	12.59	-6.82	1e-09	3.99e-07
TC0200016099.hg.1	HJURP	Holliday junction recognition protein	11.65	14.42	-6.84	1.09e-09	4.16e-07
TC0400011748.hg.1	CCNA2	cyclin A2	11.06	13.86	-6.96	3.18e-09	8.63e-07
TC1300007248.hg.1	CKAP2	cytoskeleton associated protein 2	9.36	12.17	-7	1.49e-07	1.59e-05
TC1500006785.hg.1	ARHGAP11B; ARHGAP11A	Rho GTPase activating protein 11B; Rho GTPase activating protein 11A	10.02	12.83	-7.03	4.93e-10	2.46e-07
TC0100009723.hg.1	FAM72D	family with sequence similarity 72, member D	7.43	10.25	-7.07	1.55e-09	5.28e-07
TC0800007065.hg.1	CDCA2	cell division cycle associated 2	7.29	10.11	-7.07	3.04e-09	8.46e-07
TC0500008785.hg.1	EGR1	early growth response 1	5.32	8.14	-7.07	1.16e-07	1.3e-05
TC1100007833.hg.1	INCENP	inner centromere protein	7.98	10.83	-7.21	4.23e-09	1.04e-06
TC0300010476.hg.1	SGOL1	shugoshin-like 1 (S. pombe)	7.26	10.17	-7.5	5.22e-08	7.03e-06
TC0600007700.hg.1	KIFC1	kinesin family member C1	7.97	10.92	-7.76	5.25e-08	7.03e-06
TC1300006802.hg.1	BRCA2	breast cancer 2, early onset	6.46	9.44	-7.89	2.56e-07	2.34e-05
TC0100016831.hg.1	ASPM	abnormal spindle microtubule assembly	9.35	12.37	-8.12	4.73e-09	1.14e-06
TC0100008101.hg.1	KIF2C	kinesin family member 2C	7.52	10.55	-8.16	1.88e-09	6.16e-07
TC2000009550.hg.1	AURKA	aurora kinase A	10.69	13.73	-8.22	1.59e-09	5.33e-07
TC0100007841.hg.1	CDCA8	cell division cycle associated 8	7.96	11.05	-8.52	7.86e-09	1.6e-06
TSUnmapped00000627.hg.1	KIF15	kinesin family member 15	7.39	10.5	-8.66	4.84e-09	1.15e-06
TC0400011477.hg.1	CENPE	centromere protein E	9.02	12.13	-8.66	4.47e-08	6.31e-06
TC1800006484.hg.1	NDC80	NDC80 kinetochore complex component	7.9	11.07	-9.04	4.9e-10	2.46e-07
TC1000007748.hg.1	CDK1	cyclin-dependent kinase 1	8.74	11.99	-9.48	8.66e-10	3.64e-07
TC1700010618.hg.1	TOP2A	topoisomerase (DNA) II alpha	10.57	14.01	-10.83	7.31e-11	6.62e-08
TC1100010418.hg.1	KIF18A	kinesin family member 18A	8.03	11.73	-12.94	7.35e-11	6.62e-08
TC2000007341.hg.1	FAM83D	family with sequence similarity 83, member D	9.87	13.67	-13.94	3.85e-10	2.07e-07
TC0600008630.hg.1	TTK	TTK protein kinase	9.09	12.96	-14.67	1.44e-09	5.14e-07
TC2000007083.hg.1	ID1	inhibitor of DNA binding 1, dominant negative helix-loop-helix protein	7.83	12.63	-27.83	2.75e-09	7.77e-07
TC1500007619.hg.1	SMAD6	SMAD family member 6	8.84	14.07	-37.69	5.18e-11	5.85e-08
