# Supplementary material for: Dimethyl fumarate reduces TNF and Plasmodium falciparum induced brain endothelium activation in vitro
Source: Malar J. 2020 Oct 21;19:376. doi: 10.1186/s12936-020-03447-7 (PMC7579885; doi:10.1186/s12936-020-03447-7)
Supplement: Supplementary file 2 — Additional file 2. Differentially expressed pathways in TNF treated HBMVEC compared to media treatment. HBMVEC incubated with TNF (10 ng/ml) or media alone for 6 h. Total RNA was extracted, reverse-transcribed, amplified and hybridized to a microarray. Gene expression profiles were generated using a robust multi-array average algorithm followed by quantile normalization and batch correction. Data represents three independent experiments, each done in triplicate. 41 Ingenuity Canonical Pathways were significantly differentially expressed with p value calculated by a right tailed Fisher’s exact test. (p < 0.01, Z score at least 2 SD above the mean). [file 12936_2020_3447_MOESM2_ESM.xlsx]

## Sheet: TNF v Media pathways
	TNFα treatment of HBMVECS Compared to Media Alone. Ingenuity Canonical Pathways, p<0.01, z score </> 2
Ingenuity Canonical Pathways	-log(p-value)	Ratio	z-score	Molecules
Neuroinflammation Signaling Pathway	4.5	0.208	3.713	BIRC2	FGFR1	NFATC2	IFNGR2	BIRC3	TLR4	IFNGR1	CREB3	GABRE	PIK3R3	IL1B	CXCL10	GRINA	BIRC5	TGFB2	PIK3C2B	TRAF3	IL34	MAPK6	CXCL8	NFKB2	PLA2G4C	SOD2	BMPR2	TGFBR2	TICAM2	CASP3	HLA-C	HLA-B	ACVR1	CD200	IKBKE	JUN	CXCL12	MAPK14	AKT3	IL6	CD40	IRAK3	VCAM1	CX3CL1	IL1R1	IRAK2	PSEN1	TGFB3	IFNA10
TREM1 Signaling	2.32	0.243	3.638	NFKB1	CCL7	CSF2	AKT3	IL1B	IL6	CD40	CXCL8	RELA	NFKB2	TLR4	CD83	NLRP3	STAT5A	CCL2	CXCL3	ICAM1
Role of IL-17F in Allergic Inflammatory Airway Diseases	7	0.463	3.3	NFKB1	CCL7	CSF2	IL1B	TRAF3IP2	CXCL10	IL6	MAP2K1	CXCL8	RELA	CXCL6	NFKB2	RPS6KA5	ATF4	RPS6KA2	CREB3	CCL2	CXCL1	CXCL5
Acute Phase Response Signaling	2.36	0.199	2.921	JUN	CFB	MAPK14	AKT3	C3	IL6	NFKBIE	MAP2K1	NFKBIA	IL1R1	NFKBIB	MAP2K3	NFKB1	PIK3R3	IL1B	RRAS2	HMOX1	RELA	OSMR	PIK3CG	NFKB2	TNFRSF11B	SOD2	NOLC1	MAP2K4	NR3C1	MAP3K1	CEBPB	IL1A	SERPINE1	MAP2K6	SERPIND1	IKBKE
IL-6 Signaling	3.08	0.228	2.785	JUN	FGFR1	MAPK14	AKT3	IL6	NFKBIE	MAP2K1	NFKBIA	IL1R1	NFKBIB	MAP2K3	NFKB1	PIK3R3	IL1B	RRAS2	VEGFA	PIK3C2B	CXCL8	RELA	PIK3CG	NFKB2	TNFRSF11B	TNFAIP6	MAP2K4	CEBPB	IL18RAP	IL1A	MAP2K6	IKBKE
iNOS Signaling	5	0.386	2.673	JUN	IRF1	NFKB1	MAPK14	CALM1 (includes others)	IFNGR2	CAMK4	NFKBIE	NFKBIA	IRAK3	RELA	NFKB2	TLR4	IFNGR1	NFKBIB	IRAK2	IKBKE
MIF-mediated Glucocorticoid Regulation	2.26	0.303	2.53	NFKB2	PLA2G4C	TLR4	NFKB1	NR3C1	PTGS2	NFKBIB	NFKBIE	NFKBIA	RELA
Interferon Signaling	4.25	0.389	2.496	IRF1	OAS1	IRF9	IFNGR2	IFIT3	PTPN2	TAP1	IFNAR1	BAK1	RELA	IFNGR1	IFIT1	IFI35	MX1
Cell Cycle: G2/M DNA Damage Checkpoint Regulation	5.39	0.38	2.357	KAT2B	TOP2A	BRCA1	AURKA	CDKN2A	CCNB2	WEE1	BORA	CDC25C	SKP2	CDKN1A	CKS2	HIPK2	CKS1B	CCNB1	CDK1	PLK1	CDC25B	CHEK1
HIPPO signaling	0.949	0.174	2.333	TJP2	PPP2R3A	FRMD6	CD44	PPP2R5C	PPP1R10	PPP2R5A	LATS2	FAT4	SMAD5	SMAD1	SMAD3	SKP2	TEAD1	SAV1
PCP pathway	1.5	0.217	2.309	JUN	EFNB1	RSPO3	CTHRC1	WNT5A	FZD4	VANGL1	JUND	MAP2K4	FZD8	FZD6	JUNB	PRICKLE1
IL-1 Signaling	3.12	0.25	2.294	JUN	GNAI1	NFKB1	MAPK14	GNA13	TAB2	NFKBIE	NFKBIA	PRKACB	IRAK3	PRKAR1A	RELA	NFKB2	GNAQ	IL1R1	MAP2K4	MAP3K1	IL1A	NFKBIB	MAP2K3	IRAK2	MAP2K6	IKBKE
Production of Nitric Oxide and Reactive Oxygen Species in Macrophages	2.63	0.199	2.271	JUN	IRF1	FGFR1	MAPK14	AKT3	IFNGR2	PPP2R3A	NFKBIE	MAP2K1	NFKBIA	PPP2R5C	TLR4	IFNGR1	PPP1R10	PPP2R5A	MAP3K8	NFKBIB	RHOT1	APOL1	PRKCE	NFKB1	PIK3R3	MAP3K11	PIK3C2B	PCYOX1	RELA	PIK3CG	RHOG	NFKB2	TNFRSF11B	PRKCD	MAP2K4	MAP3K1	RHOB	PRKD1	MAP3K4	RHOF	IKBKE
Th1 Pathway	1.85	0.198	2.236	IRF1	LGALS9	FGFR1	NFKB1	PIK3R3	NFATC2	IFNGR2	ICOSLG/LOC102723996	PIK3C2B	IL6	CD40	IFNAR1	NOTCH2	PIK3CG	NFATC3	IFNGR1	HLA-A	PSEN2	HLA-B	ICAM1	MAP2K6	NFIL3	IL18R1	PSEN1
VDR/RXR Activation	1.06	0.184	2.236	GTF2B	PRKCE	LRP5	CSF2	CXCL10	TGFB2	PRKCD	CEBPB	MXD1	CDKN1A	PRKD1	NCOR1	HES1	NCOA2
IL-8 Signaling	2.69	0.199	2.137	JUN	GNAI1	FGFR1	AKT3	GNA13	LASP1	MAP2K1	PLD1	IRAK3	VCAM1	NFKBIB	CXCL1	FLT1	RHOT1	IRAK2	PRKCE	HBEGF	NFKB1	LIMK2	PIK3R3	KDR	RRAS2	VEGFA	PIK3C2B	NOX4	HMOX1	CXCL8	RELA	PIK3CG	RHOG	PRKCD	NAPEPLD	MAP2K4	RHOB	PTGS2	PRKD1	ICAM1	RHOF	IKBKE
Hypoxia Signaling in the Cardiovascular System	0.71	0.164	2.121	JUN	UBE2S	ATF4	CREB3	VEGFA	UBE2Z	NFKBIB	UBE2T	UBE2C	NOS3	NFKBIE	NFKBIA
HMGB1 Signaling	7.94	0.313	2.082	JUN	KAT2B	FGFR1	MAPK14	CSF2	AKT3	IFNGR2	SELE	IL6	MAP2K1	VCAM1	TLR4	IFNGR1	IL1R1	MAP2K3	KAT7	RHOT1	TGFB3	NFKB1	PIK3R3	IL1B	RRAS2	TGFB2	PIK3C2B	LIF	PLAT	CXCL8	RELA	PIK3CG	RHOG	NFKB2	TNFRSF11B	HAT1	MAP2K4	RHOB	CCL2	IL1A	SERPINE1	ICAM1	RHOF	MAP2K6
NGF Signaling	1.71	0.195	1.877	FGFR1	NFKB1	SMPD2	AKT3	PIK3R3	RRAS2	MAP3K11	PIK3C2B	MAP2K1	RELA	PIK3CG	RHOG	NFKB2	RPS6KA5	PRKCD	ATF4	RPS6KA2	CREB3	MAP2K4	MAP3K1	MAP3K8	MAP3K4	IKBKE
p38 MAPK Signaling	2.48	0.219	1.877	DUSP10	MAPK14	TAB2	TIFA	MAX	IRAK3	RPS6KA5	IL1R1	CREB3	MAP2K3	IRAK2	TGFB3	IL1B	TGFB2	MEF2C	PLA2G4C	TGFBR2	ATF4	RPS6KA2	MAP2K4	IL18RAP	IL1A	MAP2K6	MEF2A	CDC25B
PI3K/AKT Signaling	1.81	0.197	1.877	NFKB1	AKT3	PIK3R3	INPP5F	RRAS2	ITGA2	PPP2R3A	NFKBIE	MAP2K1	NFKBIA	THEM4	PPP2R5C	RELA	PIK3CG	NFKB2	PPP2R5A	MAP3K8	PTGS2	NFKBIB	CDKN1A	SYNJ2	NOS3	FOXO3	IKBKE
p53 Signaling	4.22	0.264	1.8	JUN	KAT2B	FGFR1	PML	MAPK14	AKT3	APAF1	CDKN2A	TP53INP1	PCNA	TNFRSF10B	GNL3	TOPBP1	DRAM1	SNAI2	CDKN1A	HDAC9	BRCA1	PIK3R3	JMY	CDK2	BIRC5	PIK3C2B	CASP6	PIK3CG	PPP1R13B	HIPK2	PMAIP1	CHEK1
Notch Signaling	1.88	0.27	1.633	ADAM17	PSEN2	JAG1	HEY2	HES1	MAML2	HEY1	JAG2	NOTCH2	PSEN1
TNFR2 Signaling	6.43	0.517	1.604	BIRC2	JUN	TANK	NFKB1	NFKBIE	NFKBIA	BIRC3	RELA	NFKB2	TNFAIP3	MAP2K4	MAP3K1	NFKBIB	TRAF1	IKBKE
AMPK Signaling	1.11	0.16	1.569	KAT2B	FGFR1	MAPK14	AKT3	PPM1B	CAB39	PFKFB3	HMGCR	SMARCA2	PRKAB1	PPP2R3A	PRKACB	PPP2R5C	ULK1	PPP2R5A	CREB3	CDKN1A	MAP2K3	CAMKK2	NOS3	PIK3R3	PIK3C2B	HLTF	SLC2A1	SMARCC2	PRKAR1A	PIK3CG	ATF4	ARID2	PRKAA2	CCNA2	FOXO3	ARID1A	PRKAB2
Ceramide Signaling	2.74	0.239	1.528	JUN	S1PR2	FGFR1	NFKB1	SMPD2	AKT3	PIK3R3	RRAS2	PIK3C2B	SPHK1	PPP2R3A	MAP2K1	PPP2R5C	RELA	PIK3CG	NFKB2	TNFRSF11B	PPP2R5A	MAP2K4	MAP3K1	CERK	S1PR1
Th2 Pathway	1.9	0.194	1.528	JUN	FGFR1	NFATC2	CD40	NOTCH2	CXCR4	STAT5A	TSLP	S1PR1	PSEN1	NFKB1	PIK3R3	JAG1	TGFBR3	ICOSLG/LOC102723996	PIK3C2B	JAG2	PIK3CG	BMPR2	TGFBR2	TNFSF4	HLA-A	PSEN2	STAT6	HLA-B	ICAM1	ACVR1
TGF-β Signaling	4.87	0.299	1.46	JUN	MAPK14	SMAD6	MAP2K1	INHBA	SMAD7	SMAD3	MAP2K3	PMEPA1	SMURF1	TGFB3	RRAS2	TGFB2	ZFYVE9	SMAD9	BMPR2	SKI	TGFBR2	SMAD5	MAP2K4	SMAD1	TGIF1	SERPINE1	TFE3	MAP2K6	ACVR1
PPARα/RXRα Activation	3.43	0.22	-1.567	JUN	MAPK14	PRKAB1	BCL3	IL6	NFKBIE	MAP2K1	NFKBIA	PRKACB	GNAQ	IL1R1	SMAD3	NFKBIB	MAP2K3	NCOR1	CKAP5	PLCL1	TGFB3	NFKB1	IL1B	RRAS2	TGFBR3	TGFB2	MEF2C	PRKAR1A	RELA	NFKB2	BMPR2	TGFBR2	MAP2K4	IL18RAP	PRKAA2	NR2F1	MAP2K6	ACVR1	PRKAB2	IKBKE
cAMP-mediated signaling	0	0.116	-1.633	GNAI1	HTR1B	CALM1 (includes others)	PDE5A	MAP2K1	PRKACB	PDE7A	CREB3	PDE7B	RGS2	PDE3A	AKAP11	DUSP4	S1PR1	FICD	AKAP2	HTR1D	CAMK4	PRKAR1A	ADORA2B	PDE8A	ATF4	NAPEPLD	PKIG	DUSP6	RGS4
CCR5 Signaling in Macrophages	0	0.103	-1.667	JUN	PRKCE	GNAI1	PRKCD	MAPK14	CALM1 (includes others)	MAP2K4	PRKD1	CAMK4
α-Adrenergic Signaling	0.302	0.129	-1.667	PRKCE	GNAI1	PRKCD	GNAQ	CALM1 (includes others)	RRAS2	PRKD1	CAMK4	MAP2K1	PRKACB	PRKAR1A
Paxillin Signaling	0	0.119	-1.732	FGFR1	MAPK14	PIK3R3	RRAS2	PAK1	ITGA2	PIK3C2B	ITGB8	PIK3CG	MAP2K4	CSK	NCK1	ACTG2
Role of BRCA1 in DNA Damage Response	8.63	0.388	-1.789	RFC3	FANCB	SMARCA2	FAAP24	BARD1	MRE11	NBN	E2F4	TOPBP1	E2F8	CDKN1A	RBL1	RFC4	BRCA1	FANCL	HLTF	FANCM	SMARCC2	BRIP1	BLM	RFC1	FANCD2	RFC5	ARID2	FANCA	BRCA2	RAD51	ARID1A	MSH2	PLK1	CHEK1
EIF2 Signaling	0	0.0857	-1.807	FGFR1	AKT3	PIK3R3	RRAS2	VEGFA	TRIB3	PIK3C2B	NOX4	MAP2K1	ATF3	PIK3CG	ATF4	HSPA5	AGO2	ATF5	WARS	EIF2AK3	ACTG2
Sirtuin Signaling Pathway	0.371	0.13	-1.976	JUN	BCL2L11	PFKFB3	TIMM17A	NDRG1	HIST1H1E	NBN	ATG4C	SUV39H1	PPID	NOS3	GABARAPL2	NFKB1	SLC2A1	NR1H2	MAPK6	WRN	CXCL8	POLR3D	MAP1LC3B	RELA	AGTRAP	NFKB2	SOD2	BPGM	NAMPT	SIRT3	PRKAA2	TUBA4A	DUSP6	POLR1C	PPIF	XPC	FOXO3	H1F0	RARB
Mitotic Roles of Polo-Like Kinase	6.67	0.381	-2	KIF23	SMC1A	ESPL1	PRC1	PPP2R3A	CDC20	CCNB2	KIF11	WEE1	SMC3	CDC25C	PPP2R5C	CDC7	RAD21	SLK	PPP2R5A	PLK4	PLK2	FZR1	CCNB1	CDK1	FBXO5	PLK1	CDC25B
LXR/RXR Activation	1.5	0.188	-2.065	NFKB1	CCL7	IL1B	C3	HMGCR	ABCG1	PCYOX1	HADH	NR1H2	IL6	RELA	NFKB2	TNFRSF11B	TLR4	IL1R1	PTGS2	IL18RAP	CCL2	IL1A	NCOR1	PLTP	APOL1
Cyclins and Cell Cycle Regulation	3.2	0.263	-2.183	TGFB3	CCNA1	CDKN2C	CDK2	TGFB2	CDKN2A	PPP2R3A	CCNB2	WEE1	PPP2R5C	E2F4	PPP2R5A	E2F8	SUV39H1	SKP2	CDKN1A	CCNA2	CDK6	HDAC9	CCNB1	CDK1
Antioxidant Action of Vitamin C	2.11	0.214	-2.524	NFKB1	MAPK14	CSF2	SLC2A3	CSF2RB	SLC2A14	SLC2A1	NFKBIE	PLD1	NFKBIA	HMOX1	RELA	NFKB2	PLA2G4C	NAPEPLD	MAP2K4	STAT5A	NFKBIB	PNPLA8	PLCL1	PLA2R1	IKBKE
PPAR Signaling	2.39	0.228	-3.13	JUN	NFKB1	IL1B	RRAS2	PDGFB	NFKBIE	MAP2K1	NFKBIA	RELA	NFKB2	TNFRSF11B	IL1R1	PTGS2	IL18RAP	STAT5A	IL1A	NFKBIB	NR2F1	NCOR1	NRIP1	IKBKE
[truncated: 16 more columns]
