# Supplementary material for: Dimethyl fumarate reduces TNF and Plasmodium falciparum induced brain endothelium activation in vitro
Source: Malar J. 2020 Oct 21;19:376. doi: 10.1186/s12936-020-03447-7 (PMC7579885; doi:10.1186/s12936-020-03447-7)
Supplement: Supplementary file 3 — Additional file 3. Differentially expressed transcripts in DMF pretreated TNF treated HBMVEC compared to TNF treatment. HBMVEC were preincubated with DMF (50 μM) for 1 h prior to the addition of TNF incubation (10 ng/ml) or TNF incubation alone for 6 h. Total RNA was extracted, reverse-transcribed, amplified and hybridized to a microarray. Gene expression profiles were generated using a robust multi-array average algorithm followed by quantile normalization and batch correction. Data represents three independent experiments, each done in triplicate. 348 transcripts were significantly differentially abundant between experimental groups using a Student’s t test and FDR (fold change > 2, FDR ≤ 0.01, p < 0.005). [file 12936_2020_3447_MOESM3_ESM.xlsx]

## Sheet: DMF TNF vs TNF
DMF/TNFα treatment of HBMVEC Compared to TNFα treatment . Transcripts with fold change >/<2, FDR p value <0.01, P<0.005
ID	Gene Symbol	Description	DMF	TNF	Fold Change	P-val	FDR P-val
TC0100009221.hg.1	VCAM1	vascular cell adhesion molecule 1	8.36	17.29	-488.42	4.29e-14	9.19e-10
TC0200009662.hg.1	TNFAIP6	tumor necrosis factor, alpha-induced protein 6	4.63	10.02	-42.1	8.37e-12	7.56e-08
TC0200010980.hg.1	CCL20	chemokine (C-C motif) ligand 20	7.91	12.9	-31.71	1.3e-11	7.56e-08
TC0700011797.hg.1	SAMD9L	sterile alpha motif domain containing 9-like	9.48	13.68	-18.33	1.41e-11	7.56e-08
TC1400009214.hg.1	BMP4	bone morphogenetic protein 4	10.76	15.23	-22.17	1.98e-11	8.01e-08
TC0100012734.hg.1	TNFRSF9	tumor necrosis factor receptor superfamily, member 9	4.78	10.29	-45.67	2.41e-11	8.01e-08
TC0600014255.hg.1	UBD	ubiquitin D	3.63	8.77	-35.14	2.62e-11	8.01e-08
TC1200012725.hg.1	FAM101A	family with sequence similarity 101, member A	6.74	10.53	-13.89	7.2e-11	1.85e-07
TC0400012814.hg.1	CXCL6	chemokine (C-X-C motif) ligand 6	7.52	12.53	-32.34	7.75e-11	1.85e-07
TC0800009891.hg.1	STC1	stanniocalcin 1	15.22	9.36	58.37	1.06e-10	2.27e-07
TC1000008397.hg.1	IFIT3	interferon-induced protein with tetratricopeptide repeats 3	5.31	8.76	-10.94	2.11e-10	4.12e-07
TC0200014772.hg.1	IFIH1	interferon induced, with helicase C domain 1	6.88	10.62	-13.45	3.62e-10	6.47e-07
TC0400011053.hg.1	CXCL10	chemokine (C-X-C motif) ligand 10	4.19	9.39	-36.76	4.58e-10	6.66e-07
TC0100011621.hg.1	TGFB2; TGFB2-OT1	transforming growth factor beta 2; TGFB2 overlapping transcript 1	8.36	11.55	-9.12	4.58e-10	6.66e-07
TC2200008588.hg.1	APOL3	apolipoprotein L, 3	7.88	11.36	-11.11	4.74e-10	6.66e-07
TC0100015598.hg.1	TXNIP	thioredoxin interacting protein	5.14	8.01	-7.31	4.97e-10	6.66e-07
TC1100012130.hg.1	MMP10	matrix metallopeptidase 10	13.85	10	14.5	5.77e-10	7.28e-07
TC1300006979.hg.1	RGCC	regulator of cell cycle	9.87	7.05	7.08	6.11e-10	7.28e-07
TC0600007301.hg.1	BTN3A2	butyrophilin, subfamily 3, member A2	8.3	11.29	-7.94	7.91e-10	8.53e-07
TC1900007384.hg.1	GDF15	growth differentiation factor 15	14.57	11.8	6.83	7.96e-10	8.53e-07
TC0800008481.hg.1	CTHRC1	collagen triple helix repeat containing 1	9.12	12.18	-8.34	9.88e-10	9.64e-07
TC0100018529.hg.11	SELE	selectin E	13.35	17.67	-19.89	9.9e-10	9.64e-07
TC0800008179.hg.1	RIPK2	receptor-interacting serine-threonine kinase 2	12.04	14.71	-6.36	1.04e-09	9.64e-07
TC1700009398.hg.1	MIR22HG	MIR22 host gene	9.64	6.64	7.99	1.1e-09	9.64e-07
TC1000007272.hg.1	CREM	cAMP responsive element modulator	13.69	10.59	8.59	1.15e-09	9.64e-07
TC0600009862.hg.1	AKAP12	A kinase (PRKA) anchor protein 12	14.67	12.1	5.96	1.18e-09	9.64e-07
TC0300013146.hg.1	TNFSF10	tumor necrosis factor (ligand) superfamily, member 10	10.47	13.41	-7.66	1.21e-09	9.64e-07
TC1200006771.hg.1	CLEC2D	C-type lectin domain family 2, member D	5.05	10.28	-37.34	1.33e-09	1.02e-06
TC1200011460.hg.1	KITLG	KIT ligand	11.3	8.26	8.21	1.82e-09	1.34e-06
TC0X00006453.hg.1	IL3RA	interleukin 3 receptor, alpha (low affinity)	6.02	8.72	-6.51	2.03e-09	1.45e-06
TC1100012037.hg.1	MAML2	mastermind-like transcriptional coactivator 2	8.42	10.84	-5.34	3.2e-09	2.15e-06
TC1400008382.hg.1	TNFAIP2	tumor necrosis factor, alpha-induced protein 2	10.03	14.11	-16.91	3.21e-09	2.15e-06
TC0700009677.hg.1	GIMAP4	GTPase, IMAP family member 4	9.72	12.23	-5.72	3.34e-09	2.17e-06
TC0600006967.hg.1	EDN1	endothelin 1	11.83	14.71	-7.38	3.54e-09	2.18e-06
TC0800007389.hg.1	C8orf4	chromosome 8 open reading frame 4	6.75	9.51	-6.76	3.55e-09	2.18e-06
TC0100014855.hg.1	GBP4	guanylate binding protein 4	7.86	11.54	-12.89	3.76e-09	2.24e-06
TC1200012708.hg.1	OAS1	2-5-oligoadenylate synthetase 1	5.75	8.91	-8.94	4.38e-09	2.53e-06
TC0400008007.hg.1	GPAT3	glycerol-3-phosphate acyltransferase 3	11.03	7.96	8.41	4.48e-09	2.53e-06
TC1100007727.hg.1	FAM111B	family with sequence similarity 111, member B	5.04	8.33	-9.76	4.85e-09	2.67e-06
TC0800006869.hg.1	SLC7A2	solute carrier family 7 (cationic amino acid transporter, y+ system), member 2	11.01	13.79	-6.91	5.4e-09	2.88e-06
TC0100015867.hg.1	S100A3	S100 calcium binding protein A3	7.91	10.67	-6.81	5.56e-09	2.88e-06
TC1600011440.hg.1	OSGIN1	oxidative stress induced growth inhibitor 1	11.3	8.86	5.44	5.64e-09	2.88e-06
TC0600013757.hg.1	SOD2	superoxide dismutase 2, mitochondrial	14.14	16.37	-4.69	5.81e-09	2.9e-06
TC0100015754.hg.1	CTSK	cathepsin K	10.14	12.63	-5.63	6.06e-09	2.95e-06
TC0600009364.hg.1	NCOA7	nuclear receptor coactivator 7	11.98	14.48	-5.67	6.34e-09	2.98e-06
TC0900011203.hg.1	PTGR1	prostaglandin reductase 1	14.97	12.83	4.42	6.4e-09	2.98e-06
TC1700006709.hg.1	XAF1	XIAP associated factor 1	5.29	8.18	-7.42	6.77e-09	3.06e-06
TC0300009789.hg.1	ST6GAL1	ST6 beta-galactosamide alpha-2,6-sialyltranferase 1	10.03	12.82	-6.92	6.85e-09	3.06e-06
TC0300011834.hg.1	FILIP1L	filamin A interacting protein 1-like	10.09	12.39	-4.93	7e-09	3.06e-06
TC1400009705.hg.1	PGF	placental growth factor	13.88	11.36	5.74	7.47e-09	3.21e-06
TC1200011722.hg.1	PMCH	pro-melanin-concentrating hormone	10.49	6.32	18	1.06e-08	4.45e-06
TC0200016502.hg.1	IL18R1	interleukin 18 receptor 1	6.77	9.94	-8.99	1.1e-08	4.46e-06
TC0Y00006452.hg.1	IL3RA	Homo sapiens interleukin 3 receptor, alpha (low affinity) (IL3RA), transcript variant 2, mRNA.; Homo sapiens interleukin 3 receptor, alpha (low affinity) (IL3RA), transcript variant 1, mRNA.; interleukin 3 receptor, alpha (low affinity) [Source:HGNC Symbol;Acc:HGNC:6012]; Homo sapiens interleukin 3 receptor, alpha (low affinity), mRNA (cDNA clone MGC:34174 IMAGE:5167281), complete cds.; Salzman20…	5.97	8.27	-4.93	1.1e-08	4.46e-06
TC0100015747.hg.1	GOLPH3L	golgi phosphoprotein 3-like	10.6	12.9	-4.92	1.14e-08	4.49e-06
TC0100009364.hg.1	CSF1	colony stimulating factor 1 (macrophage)	11.95	14.24	-4.88	1.15e-08	4.49e-06
TC0100015752.hg.1	CTSS	cathepsin S	8.36	10.71	-5.07	1.23e-08	4.71e-06
TC1400009175.hg.1	NID2	nidogen 2 (osteonidogen)	8.53	6.08	5.46	1.31e-08	4.89e-06
TC0600007306.hg.1	BTN3A3	butyrophilin, subfamily 3, member A3	7.75	9.9	-4.44	1.33e-08	4.89e-06
TC1300009956.hg.1	LACC1	laccase (multicopper oxidoreductase) domain containing 1	12.45	10.14	4.95	1.35e-08	4.89e-06
TC0200014414.hg.1	CXCR4	chemokine (C-X-C motif) receptor 4	11.75	9.24	5.73	1.41e-08	5.06e-06
TC0300008558.hg.1	DTX3L	deltex 3 like, E3 ubiquitin ligase	8.06	10.37	-4.97	1.45e-08	5.09e-06
TC0400009543.hg.1	TLR3	toll-like receptor 3	6.06	8.25	-4.57	1.53e-08	5.21e-06
TC0500012842.hg.1	DUSP1	dual specificity phosphatase 1	11.48	9.13	5.1	1.53e-08	5.21e-06
TC1800008580.hg.1	PSTPIP2	proline-serine-threonine phosphatase interacting protein 2	7.56	11.19	-12.42	1.65e-08	5.53e-06
TC1900006977.hg.1	ICAM1	intercellular adhesion molecule 1	13.98	16.48	-5.64	1.71e-08	5.61e-06
TC0600014110.hg.1	PSMB9	proteasome subunit beta 9	8.08	10.17	-4.26	1.73e-08	5.61e-06
TC0500011483.hg.1	MCTP1	multiple C2 domains, transmembrane 1	13.76	15.73	-3.9	1.88e-08	6.02e-06
TC0100018451.hg.1	GBP2	guanylate binding protein 2, interferon-inducible	9.23	11.65	-5.37	1.95e-08	6.14e-06
TC2200009274.hg.1	APOBEC3G	apolipoprotein B mRNA editing enzyme, catalytic polypeptide-like 3G	4.39	6.89	-5.65	2.1e-08	6.52e-06
TC1200008921.hg.1	OAS2	2-5-oligoadenylate synthetase 2	3.82	6.92	-8.56	2.19e-08	6.72e-06
TC1400009239.hg.1	GCH1	GTP cyclohydrolase 1	6.27	9.42	-8.85	2.23e-08	6.73e-06
TC0200013916.hg.1	IL1B	interleukin 1 beta	9.38	11.61	-4.7	2.27e-08	6.77e-06
TC2000009960.hg.1	SRXN1	sulfiredoxin 1	10.26	7.27	7.92	2.38e-08	6.99e-06
TC1700011558.hg.1	SLC16A6	solute carrier family 16, member 6	7.53	5.36	4.52	2.44e-08	7.07e-06
TC1700012216.hg.1	LGALS9	lectin, galactoside-binding, soluble, 9	11.04	12.95	-3.76	2.76e-08	7.91e-06
TC0600011438.hg.1	LTB	lymphotoxin beta (TNF superfamily, member 3)	6.76	8.83	-4.22	2.81e-08	7.93e-06
TC0600009597.hg.1	TNFAIP3	tumor necrosis factor, alpha-induced protein 3	13.6	15.74	-4.4	2.91e-08	8.05e-06
TC0600009392.hg.1	RSPO3	R-spondin 3	4.92	8.86	-15.36	2.93e-08	8.05e-06
TC0700006795.hg.1	AHR	aryl hydrocarbon receptor	15.58	13.75	3.56	3.41e-08	9.25e-06
TC2200007242.hg.1	APOL1	apolipoprotein L1	7.78	10.1	-4.97	3.58e-08	9.59e-06
TC0100014852.hg.1	GBP1	guanylate binding protein 1, interferon-inducible	6.54	9.91	-10.28	3.87e-08	1.02e-05
TC2200008592.hg.1	APOL2	apolipoprotein L, 2	9.96	12.42	-5.52	4.05e-08	1.06e-05
TC0500007368.hg.1	ITGA2	integrin, alpha 2 (CD49B, alpha 2 subunit of VLA-2 receptor)	13.85	11.91	3.84	4.32e-08	1.12e-05
TC0300008847.hg.1	ACKR4	atypical chemokine receptor 4	4.71	7.67	-7.75	4.62e-08	1.18e-05
TC0300008561.hg.1	PARP14	poly(ADP-ribose) polymerase family member 14	12.05	14.24	-4.57	4.72e-08	1.19e-05
TC1000011400.hg.1	ANKRD1	ankyrin repeat domain 1 (cardiac muscle)	11.01	13.58	-5.94	4.89e-08	1.22e-05
TC0600013186.hg.1	CTGF	connective tissue growth factor	12.29	14.24	-3.87	4.95e-08	1.22e-05
TC1700008455.hg.1	YPEL2	yippee like 2	7.79	9.69	-3.74	4.99e-08	1.22e-05
TC1600011496.hg.1	GPRC5B	G protein-coupled receptor, class C, group 5, member B	6.41	8.56	-4.44	5.66e-08	1.35e-05
TC0100014966.hg.1	GCLM	glutamate-cysteine ligase, modifier subunit	12.55	10.69	3.64	5.67e-08	1.35e-05
TC0600011233.hg.1	HIST1H3I	histone cluster 1, H3i	9.81	11.48	-3.17	6.16e-08	1.45e-05
TC2000007670.hg.1	SNAI1	snail family zinc finger 1	9.44	7.31	4.38	6.52e-08	1.52e-05
TC0900007680.hg.1	TLE4	transducin-like enhancer of split 4	9.28	10.97	-3.24	6.75e-08	1.55e-05
TC2100007208.hg.1	MX1	MX dynamin-like GTPase 1	4.91	8.66	-13.49	6.88e-08	1.55e-05
TC0100014228.hg.1	LRP8	LDL receptor related protein 8	9.7	7.97	3.32	6.88e-08	1.55e-05
TC1200009890.hg.1	CLEC1A	C-type lectin domain family 1, member A	8	9.94	-3.83	7.22e-08	1.61e-05
TC2200007204.hg.1	HMOX1	heme oxygenase 1	15.68	13.21	5.53	7.52e-08	1.66e-05
TC1000008891.hg.1	DUSP5	dual specificity phosphatase 5	11.98	10.07	3.74	8.62e-08	1.89e-05
TC1800008285.hg.1	NPC1	Niemann-Pick disease, type C1	12.44	10.58	3.63	8.96e-08	1.94e-05
TC0700009675.hg.1	GIMAP8	GTPase, IMAP family member 8	7.3	9.3	-3.99	9.15e-08	1.94e-05
TC0300012191.hg.1	PARP9	poly(ADP-ribose) polymerase family member 9	7.58	10.11	-5.79	9.26e-08	1.94e-05
TC0600011508.hg.1	TAP1	transporter 1, ATP-binding cassette, sub-family B (MDR/TAP)	6.49	8.61	-4.32	9.29e-08	1.94e-05
TC0100017029.hg.1	PIK3C2B	phosphatidylinositol-4-phosphate 3-kinase, catalytic subunit type 2 beta	7.51	9.76	-4.77	9.32e-08	1.94e-05
TC1600010561.hg.1	CDH11	cadherin 11, type 2, OB-cadherin (osteoblast)	8.58	11.45	-7.27	9.5e-08	1.96e-05
TC0400011054.hg.1	CXCL11	chemokine (C-X-C motif) ligand 11	3.95	6.19	-4.71	9.73e-08	1.97e-05
TC0100014849.hg.1	GBP3	guanylate binding protein 3	10.56	12.81	-4.75	9.77e-08	1.97e-05
TC0600014316.hg.1	FILIP1	filamin A interacting protein 1	5.39	7.54	-4.42	9.84e-08	1.97e-05
TC0200015976.hg.1	SP110	SP110 nuclear body protein	8.8	10.79	-3.99	9.9e-08	1.97e-05
TC1200009881.hg.1	CLEC2B	C-type lectin domain family 2, member B	11.76	10.03	3.31	1.01e-07	1.99e-05
TSUnmapped00000123.hg.1	SLC2A6	solute carrier family 2 (facilitated glucose transporter), member 6 [Source:HGNC Symbol;Acc:HGNC:11011]	9.62	11.5	-3.67	1.03e-07	2.01e-05
TC0900007085.hg.1	TESK1; MIR4667	testis-specific kinase 1; microRNA 4667	12.18	10.28	3.76	1.07e-07	2.06e-05
TSUnmapped00000051.hg.1	SLC2A6	solute carrier family 2 (facilitated glucose transporter), member 6 [Source:HGNC Symbol;Acc:HGNC:11011]	8.75	10.63	-3.68	1.08e-07	2.07e-05
TC1900011470.hg.1	UBE2S	ubiquitin-conjugating enzyme E2S	11.6	9.75	3.63	1.11e-07	2.11e-05
TC0300006483.hg.1	BHLHE40	basic helix-loop-helix family, member e40	12.64	11.01	3.1	1.15e-07	2.16e-05
TC1000012477.hg.1	HELLS	helicase, lymphoid-specific	7.59	9.32	-3.31	1.19e-07	2.21e-05
TC0900011850.hg.1	SLC2A6	solute carrier family 2 (facilitated glucose transporter), member 6	10.07	11.81	-3.33	1.2e-07	2.21e-05
TC0100010111.hg.1	EFNA1	ephrin-A1	9.02	11.28	-4.77	1.23e-07	2.25e-05
TC0900006560.hg.1	PDCD1LG2	programmed cell death 1 ligand 2	8.4	10.55	-4.44	1.27e-07	2.3e-05
TC0600009234.hg.1	FAM26E	family with sequence similarity 26, member E	6.67	8.49	-3.51	1.36e-07	2.44e-05
TC0800010002.hg.1	DUSP4	dual specificity phosphatase 4	12.02	10.23	3.48	1.37e-07	2.44e-05
TC0400011712.hg.1	PDE5A	phosphodiesterase 5A, cGMP-specific	5.42	8.67	-9.55	1.39e-07	2.45e-05
TC1100010897.hg.1	UBE2L6	ubiquitin-conjugating enzyme E2L 6	10.28	12.41	-4.38	1.39e-07	2.45e-05
TC0800011611.hg.1	TNFRSF11B	tumor necrosis factor receptor superfamily, member 11b	8.28	10.25	-3.91	1.49e-07	2.58e-05
TC0700010854.hg.1	INHBA	inhibin beta A	10.95	9.18	3.41	1.49e-07	2.58e-05
TC0300010413.hg.1	ANKRD28	ankyrin repeat domain 28	11.18	9.24	3.81	1.56e-07	2.68e-05
TC1200010019.hg.1	ART4	ADP-ribosyltransferase 4 (Dombrock blood group)	6.73	8.69	-3.89	1.67e-07	2.84e-05
TC0300013520.hg.1	CLDN1	claudin 1	4.53	7.16	-6.19	1.7e-07	2.87e-05
TC0900010825.hg.1	NINJ1	ninjurin 1	9.59	11.28	-3.24	1.85e-07	3.09e-05
TC1200008005.hg.1	RASSF3	Ras association (RalGDS/AF-6) domain family member 3	10.85	9.27	2.98	1.9e-07	3.16e-05
TC1100010688.hg.1	PHF21A	PHD finger protein 21A	9.31	10.78	-2.77	1.99e-07	3.28e-05
TC0100014340.hg.1	TACSTD2	tumor-associated calcium signal transducer 2	11.28	9.25	4.09	2.03e-07	3.32e-05
TC0500008437.hg.1	TNFAIP8	tumor necrosis factor, alpha-induced protein 8	6.82	8.78	-3.9	2.04e-07	3.32e-05
TC1100013012.hg.1	STX3	syntaxin 3	12.61	10.53	4.25	2.07e-07	3.34e-05
TC0600007303.hg.1	BTN3A1	butyrophilin, subfamily 3, member A1	5.62	7.5	-3.69	2.15e-07	3.41e-05
TC1700006627.hg.1	SPNS2	spinster homolog 2 (Drosophila)	5.41	7.26	-3.6	2.16e-07	3.41e-05
TC0200011219.hg.1	ACKR3	atypical chemokine receptor 3	13.71	15.51	-3.49	2.16e-07	3.41e-05
TC2200007273.hg.1	CSF2RB	colony stimulating factor 2 receptor, beta, low-affinity (granulocyte-macrophage)	10.97	12.67	-3.25	2.24e-07	3.51e-05
TC1900011057.hg.1	PLA2G4C	phospholipase A2, group IVC (cytosolic, calcium-independent)	9.41	7.69	3.29	2.28e-07	3.55e-05
TC0100008816.hg.1	IFI44	interferon-induced protein 44	5.51	7.51	-4.01	2.39e-07	3.69e-05
TC0X00011121.hg.1	GABRE; MIR224; MIR452	gamma-aminobutyric acid (GABA) A receptor, epsilon; microRNA 224; microRNA 452	10.69	8.89	3.48	2.46e-07	3.77e-05
TC0100017212.hg.1	SLC30A1	solute carrier family 30 (zinc transporter), member 1	8.77	7.09	3.21	2.68e-07	4.06e-05
TC0100011374.hg.1	IKBKE	inhibitor of kappa light polypeptide gene enhancer in B-cells, kinase epsilon	8.13	9.96	-3.55	2.7e-07	4.06e-05
TC0300012945.hg.1	RARRES1	retinoic acid receptor responder (tazarotene induced) 1	4.78	6.94	-4.47	2.71e-07	4.06e-05
TC1000007404.hg.1	CSGALNACT2	chondroitin sulfate N-acetylgalactosaminyltransferase 2	11.27	9.53	3.32	2.79e-07	4.14e-05
TC0500011705.hg.1	NREP	neuronal regeneration related protein	7.62	9.44	-3.53	2.8e-07	4.14e-05
TC0500009521.hg.1	CPEB4	cytoplasmic polyadenylation element binding protein 4	9.79	8.21	2.99	2.84e-07	4.17e-05
TC0300008130.hg.1	COL8A1	collagen, type VIII, alpha 1	9.2	11.12	-3.77	2.89e-07	4.21e-05
TC1600007999.hg.1	CX3CL1	chemokine (C-X3-C motif) ligand 1	3.98	6.48	-5.64	2.93e-07	4.25e-05
TC1100009110.hg.1	NNMT	nicotinamide N-methyltransferase	6.5	8.5	-3.98	3.05e-07	4.39e-05
TC0600009772.hg.1	SASH1	SAM and SH3 domain containing 1	12.55	11.02	2.88	3.07e-07	4.39e-05
TC1700010420.hg.1	SLFN11	schlafen family member 11	10.79	12.74	-3.86	3.11e-07	4.41e-05
TC2000007283.hg.1	SRC	SRC proto-oncogene, non-receptor tyrosine kinase	12.09	10.41	3.21	3.13e-07	4.41e-05
TC0600014106.hg.1	CFB	complement factor B	3.75	6.97	-9.33	3.16e-07	4.43e-05
TC1700010425.hg.1	SLFN12	schlafen family member 12	7.49	9.31	-3.52	3.3e-07	4.59e-05
TC0500012238.hg.1	HBEGF	heparin-binding EGF-like growth factor	11.81	10.02	3.47	3.34e-07	4.62e-05
TC1100013222.hg.1	CARD16	caspase recruitment domain family, member 16	10.36	11.95	-3.02	3.36e-07	4.62e-05
TC0100013182.hg.1	CAMK2N1	calcium/calmodulin-dependent protein kinase II inhibitor 1	9.83	8.02	3.51	3.5e-07	4.78e-05
TC0500012497.hg.1	TNIP1	TNFAIP3 interacting protein 1	11.82	13.48	-3.15	3.55e-07	4.82e-05
TC2000007519.hg.1	CD40	CD40 molecule, TNF receptor superfamily member 5	7.55	9.06	-2.85	3.62e-07	4.88e-05
TC0100016163.hg.1	ADAMTS4	ADAM metallopeptidase with thrombospondin type 1 motif 4	12.36	10.5	3.65	3.94e-07	5.29e-05
TC2200009345.hg.1	C1QTNF6	C1q and tumor necrosis factor related protein 6	7.78	9.27	-2.8	4e-07	5.33e-05
TC0200010164.hg.1	SSFA2	sperm specific antigen 2	9.88	8.35	2.88	4.12e-07	5.45e-05
TC1600011495.hg.1	GPRC5B	G protein-coupled receptor, class C, group 5, member B	6.32	8.06	-3.36	4.16e-07	5.47e-05
TC1300008424.hg.1	USP12	ubiquitin specific peptidase 12	11.99	10.5	2.81	4.4e-07	5.69e-05
TC0800008801.hg.1	TRIB1	tribbles pseudokinase 1	12.3	10.79	2.84	4.4e-07	5.69e-05
TC0200016717.hg.1	TBC1D8	TBC1 domain family, member 8 (with GRAM domain)	8.91	7.33	2.99	4.4e-07	5.69e-05
TC1500010184.hg.1	BCL2A1	BCL2-related protein A1	11.12	12.76	-3.12	4.43e-07	5.69e-05
TC1200010022.hg.1	MGP	matrix Gla protein	10.11	11.73	-3.08	4.54e-07	5.79e-05
TC0600007377.hg.1	HIST1H2BM	histone cluster 1, H2bm	10.02	12.75	-6.61	4.92e-07	6.24e-05
TC2200007467.hg.1	ZC3H7B	zinc finger CCCH-type containing 7B	10.63	12.29	-3.15	4.95e-07	6.25e-05
TC1900008057.hg.1	ZFP36	ZFP36 ring finger protein	9.03	7.37	3.16	5.05e-07	6.34e-05
TC0100015079.hg.1	EXTL2	exostosin-like glycosyltransferase 2	9.26	10.92	-3.15	5.24e-07	6.53e-05
TC0500007415.hg.1	GPX8	glutathione peroxidase 8 (putative)	8.59	10.02	-2.7	5.35e-07	6.61e-05
TC0900009711.hg.1	IFNE; MIR31HG	interferon, epsilon; MIR31 host gene	10.89	9.01	3.67	5.36e-07	6.61e-05
TC0900008891.hg.1	LRRC8A	leucine rich repeat containing 8 family, member A	11.02	9.42	3.04	5.5e-07	6.74e-05
TC0100014543.hg.1	DEPDC1	DEP domain containing 1	10.72	9.3	2.67	5.57e-07	6.78e-05
TC0300012728.hg.1	PLSCR1	phospholipid scramblase 1	8.24	10.26	-4.05	5.68e-07	6.86e-05
TC0700006977.hg.1	NFE2L3	nuclear factor, erythroid 2-like 3	10.1	11.56	-2.74	5.71e-07	6.86e-05
TC0300008242.hg.1	ALCAM	activated leukocyte cell adhesion molecule	11.51	12.93	-2.68	5.73e-07	6.86e-05
TC0300007259.hg.1	CCRL2	chemokine (C-C motif) receptor-like 2	12.26	10.67	3.01	6.03e-07	7.18e-05
TC2200006636.hg.1	DGCR8; MIR1306; MIR3618	DGCR8 microprocessor complex subunit; microRNA 1306; microRNA 3618	10.49	9.03	2.76	6.43e-07	7.62e-05
TC0100008815.hg.1	IFI44L	interferon-induced protein 44-like	3.98	7.03	-8.27	6.47e-07	7.62e-05
TC0300013852.hg.1	ST3GAL6	ST3 beta-galactoside alpha-2,3-sialyltransferase 6	10.72	8.95	3.4	6.52e-07	7.64e-05
TC1500007060.hg.1	MAP1A	microtubule associated protein 1A	8.45	6.76	3.23	6.55e-07	7.64e-05
TC1200011002.hg.1	LRIG3	leucine-rich repeats and immunoglobulin-like domains 3	12.21	13.77	-2.94	6.65e-07	7.71e-05
TC1000008400.hg.1	IFIT1	interferon-induced protein with tetratricopeptide repeats 1	3.61	5.73	-4.36	6.79e-07	7.83e-05
TC0200009626.hg.1	LYPD6	LY6/PLAUR domain containing 6	4.71	7.5	-6.92	6.96e-07	7.95e-05
TC0500010842.hg.1	PDE4D	phosphodiesterase 4D, cAMP-specific	8.71	10.08	-2.58	6.97e-07	7.95e-05
TC0700006520.hg.1	MAFK	v-maf avian musculoaponeurotic fibrosarcoma oncogene homolog K	8.61	6.6	4.04	7.09e-07	8.02e-05
TC0200015336.hg.1	ANKRD44	ankyrin repeat domain 44	6.76	5.2	2.94	7.1e-07	8.02e-05
TC1200007641.hg.1	SCN8A	sodium channel, voltage gated, type VIII alpha subunit	5.33	7.02	-3.22	7.41e-07	8.32e-05
TC0700009676.hg.1	GIMAP7	GTPase, IMAP family member 7	8.71	10.54	-3.55	7.49e-07	8.37e-05
TC0X00010369.hg.1	ARMCX2	armadillo repeat containing, X-linked 2	10.68	12.39	-3.28	7.63e-07	8.44e-05
TC0600009753.hg.1	STXBP5	syntaxin binding protein 5 (tomosyn)	8.79	7.4	2.62	7.63e-07	8.44e-05
TC0500007138.hg.1	IL7R	interleukin 7 receptor	10.66	12.35	-3.23	7.73e-07	8.47e-05
TC0600009439.hg.1	TMEM200A	transmembrane protein 200A	10.16	8.66	2.83	7.78e-07	8.47e-05
TC0800010034.hg.1	GSR	glutathione reductase	13.66	12.29	2.59	7.81e-07	8.47e-05
TC1900006477.hg.1	FSTL3	follistatin-like 3 (secreted glycoprotein)	5.05	6.73	-3.21	7.82e-07	8.47e-05
TC1100007385.hg.1	C11orf96	chromosome 11 open reading frame 96	6.99	5.03	3.89	7.97e-07	8.59e-05
TC0900010975.hg.1	GABBR2	gamma-aminobutyric acid (GABA) B receptor, 2	10.21	8.7	2.84	8.07e-07	8.66e-05
TC0600009843.hg.1	PLEKHG1	pleckstrin homology domain containing, family G (with RhoGef domain) member 1	10.9	9.32	2.98	8.13e-07	8.67e-05
TC0600007302.hg.1	BTN2A2	butyrophilin, subfamily 2, member A2	8.14	10.03	-3.7	8.42e-07	8.94e-05
TC2000009198.hg.1	ADA	adenosine deaminase	4.74	6.4	-3.16	8.54e-07	9.02e-05
TC1700009850.hg.1	PMP22	peripheral myelin protein 22	14.83	13.42	2.67	9.53e-07	9.97e-05
TC0300006968.hg.1	CMTM7	CKLF-like MARVEL transmembrane domain containing 7	12.32	10.71	3.05	9.64e-07	9.97e-05
TC1900011061.hg.1	CARD8	caspase recruitment domain family, member 8	11.05	9.67	2.61	9.68e-07	9.97e-05
TC0600012345.hg.1	HTR1B	5-hydroxytryptamine (serotonin) receptor 1B, G protein-coupled	6.99	8.51	-2.88	9.69e-07	9.97e-05
TC0300009661.hg.1	B3GNT5	UDP-GlcNAc:betaGal beta-1,3-N-acetylglucosaminyltransferase 5	13.59	11.81	3.43	9.71e-07	9.97e-05
TC0500008785.hg.1	EGR1	early growth response 1	7.57	5.32	4.76	9.76e-07	9.97e-05
TC1000008054.hg.1	PLAU	plasminogen activator, urokinase	13.68	12.16	2.88	9.82e-07	9.98e-05
TC0800007995.hg.1	CRISPLD1	cysteine-rich secretory protein LCCL domain containing 1	5.84	7.64	-3.49	9.86e-07	9.98e-05
TC0800011061.hg.1	NBN	nibrin	8.81	10.49	-3.2	1e-06	0.0001
TC2100008355.hg.1	ICOSLG	inducible T-cell co-stimulator ligand	5.62	7.33	-3.29	1.01e-06	0.0001
TC0100012690.hg.1	KLHL21	kelch-like family member 21	10.5	8.29	4.65	1.03e-06	0.0001
TC2200008465.hg.1	SELM	selenoprotein M; selenoprotein M [Source:EntrezGene;Acc:140606]; Salzman2013 ANNOTATED, CDS, coding, OVCODE, OVERLAPTX, OVEXON, UTR3 best transcript NM_080430; Salzman2013 ANNOTATED, CDS, coding, OVCODE, OVERLAPTX, OVEXON, UTR3, UTR5 best transcript NM_080430; Transcript Identified by AceView, Entrez Gene ID(s) 140606	10.59	12.2	-3.04	1.13e-06	0.0001
TC0600011232.hg.1	HIST1H1B	histone cluster 1, H1b	10.8	12.2	-2.65	1.15e-06	0.0001
TC1100013221.hg.1	CASP1	caspase 1	5.57	7.06	-2.81	1.17e-06	0.0001
TC0900006748.hg.1	ADAMTSL1	ADAMTS like 1	9.17	10.54	-2.58	1.21e-06	0.0001
TC0200008870.hg.1	BCL2L11	BCL2-like 11 (apoptosis facilitator)	9.76	7.83	3.8	1.22e-06	0.0001
TC1000007895.hg.1	TSPAN15	tetraspanin 15	5.64	7.23	-3.01	1.24e-06	0.0001
TC0900008545.hg.1	PAPPA	pregnancy-associated plasma protein A, pappalysin 1	6.43	9	-5.96	1.25e-06	0.0001
TSUnmapped00000003.hg.1	SLC2A6	solute carrier family 2 (facilitated glucose transporter), member 6 [Source:HGNC Symbol;Acc:HGNC:11011]	7.49	9.18	-3.24	1.25e-06	0.0001
TC0700011562.hg.1	TMEM120A	transmembrane protein 120A	8.24	10.05	-3.51	1.29e-06	0.0001
TC0100015707.hg.1	HIST2H4A; HIST2H4B	histone cluster 2, H4a; histone cluster 2, H4b	6.94	8.38	-2.71	1.32e-06	0.0001
TC0700008149.hg.1	PHTF2	putative homeodomain transcription factor 2	9.49	8.01	2.8	1.4e-06	0.0001
TC0600014241.hg.1	TBC1D7	TBC1 domain family, member 7	10.93	9.46	2.77	1.47e-06	0.0001
TC1700007775.hg.1	CSF3	colony stimulating factor 3	7.3	9.12	-3.54	1.48e-06	0.0001
TC1300009646.hg.1	NALCN	sodium leak channel, non selective	7.8	9.62	-3.53	1.49e-06	0.0001
TC0900010968.hg.1	TRIM14	tripartite motif containing 14	7.29	8.73	-2.73	1.49e-06	0.0001
TC1600007982.hg.1	HERPUD1	homocysteine-inducible, endoplasmic reticulum stress-inducible, ubiquitin-like domain member 1	12.45	13.83	-2.6	1.54e-06	0.0001
TC0400011014.hg.1	CXCL5	chemokine (C-X-C motif) ligand 5	10.47	12.31	-3.56	1.56e-06	0.0001
TC0600011235.hg.1	HIST1H2AM; HIST1H3J	histone cluster 1, H2am; histone cluster 1, H3j	7.81	9.2	-2.62	1.57e-06	0.0001
TC1800006882.hg.1	CABLES1	Cdk5 and Abl enzyme substrate 1	10.76	9.19	2.97	1.57e-06	0.0001
TC1700007135.hg.1	TRIM16L	tripartite motif containing 16-like	12.93	11.4	2.88	1.59e-06	0.0001
TC2200006540.hg.1	USP18	ubiquitin specific peptidase 18	8.02	9.58	-2.96	1.6e-06	0.0001
TC0400008861.hg.1	IL15	interleukin 15	5.14	6.95	-3.49	1.79e-06	0.0002
TC0900009606.hg.1	BNC2	basonuclin 2	6.43	7.98	-2.93	1.81e-06	0.0002
TC1200007037.hg.1	PDE3A	phosphodiesterase 3A, cGMP-inhibited	9.66	8.18	2.78	1.81e-06	0.0002
TC1100012957.hg.1	TRIM22	tripartite motif containing 22	10.86	12.24	-2.6	1.86e-06	0.0002
TC0100010571.hg.1	PRRX1	paired related homeobox 1	5.47	7.37	-3.72	1.87e-06	0.0002
TC0900008337.hg.1	ZNF462	zinc finger protein 462	6.05	7.91	-3.61	1.87e-06	0.0002
TC0700006890.hg.1	IL6	interleukin 6	12.42	14.13	-3.28	1.97e-06	0.0002
TC1500007833.hg.1	PML	promyelocytic leukemia	10.45	11.81	-2.57	2.04e-06	0.0002
TC0300011311.hg.1	FAM107A	family with sequence similarity 107, member A	6.7	8.2	-2.83	2.12e-06	0.0002
TC0500012017.hg.1	IRF1	interferon regulatory factor 1	8.04	9.77	-3.3	2.13e-06	0.0002
TC0600009406.hg.1	C6orf58	chromosome 6 open reading frame 58	3.51	5.63	-4.36	2.2e-06	0.0002
TC1400008054.hg.1	OTUB2	OTU deubiquitinase, ubiquitin aldehyde binding 2	8.66	6.85	3.51	2.27e-06	0.0002
TC0200010445.hg.1	CASP10	caspase 10	6.89	8.39	-2.84	2.28e-06	0.0002
TC1100010290.hg.1	E2F8	E2F transcription factor 8	5.8	7.23	-2.7	2.33e-06	0.0002
TC0700012797.hg.1	PARP12	poly(ADP-ribose) polymerase family member 12	11.34	12.69	-2.55	2.38e-06	0.0002
TC0800012344.hg.1	ZFPM2	zinc finger protein, FOG family member 2	9.69	11.13	-2.71	2.52e-06	0.0002
TC0900009825.hg.1	DDX58	DEAD (Asp-Glu-Ala-Asp) box polypeptide 58	10.35	11.68	-2.53	2.52e-06	0.0002
TC0900009933.hg.1	FAM214B	family with sequence similarity 214, member B	9.66	8.18	2.79	2.61e-06	0.0002
TC1200006738.hg.1	KLRG1	killer cell lectin-like receptor subfamily G, member 1	7.37	8.77	-2.64	3.05e-06	0.0002
TC0700011796.hg.1	SAMD9	sterile alpha motif domain containing 9	7.94	9.38	-2.72	3.11e-06	0.0002
TC0200008801.hg.1	SULT1C4	sulfotransferase family 1C member 4	7.65	9.09	-2.71	3.25e-06	0.0002
TC1100008330.hg.1	IL18BP	interleukin 18 binding protein	11.24	12.64	-2.65	3.27e-06	0.0002
TC0600009368.hg.1	HINT3	histidine triad nucleotide binding protein 3	8.81	10.23	-2.69	3.29e-06	0.0002
TC1200008667.hg.1	HSP90B1	Transcript Identified by AceView, Entrez Gene ID(s) 7184	5.6	7.39	-3.45	3.32e-06	0.0002
TC1800007298.hg.1	LIPG	lipase, endothelial	8.66	10	-2.54	3.38e-06	0.0003
TC0900012245.hg.1	ALDH1A1	aldehyde dehydrogenase 1 family, member A1	11.63	12.97	-2.53	3.51e-06	0.0003
TC2200008477.hg.1	PATZ1	POZ (BTB) and AT hook containing zinc finger 1	5.16	6.72	-2.95	3.55e-06	0.0003
TC0600014083.hg.1	HIST1H2AG	histone cluster 1, H2ag	10.35	11.78	-2.69	3.62e-06	0.0003
TC0X00010198.hg.1	HDX	highly divergent homeobox	8.47	9.86	-2.61	3.67e-06	0.0003
TC2000006444.hg.1	TRIB3	tribbles pseudokinase 3	9.68	7.8	3.69	3.76e-06	0.0003
TC1000007761.hg.1	ARID5B	AT rich interactive domain 5B (MRF1-like)	9.6	11.61	-4.03	3.8e-06	0.0003
TC0200010263.hg.1	INPP1	inositol polyphosphate-1-phosphatase	9.66	8.14	2.87	3.82e-06	0.0003
TC1500010737.hg.1	SQRDL	sulfide quinone reductase-like (yeast)	9.54	10.92	-2.6	3.88e-06	0.0003
TC1200010686.hg.1	SLC11A2	solute carrier family 11 (proton-coupled divalent metal ion transporter), member 2	7.93	9.44	-2.86	3.98e-06	0.0003
TC0300011899.hg.1	CBLB	Cbl proto-oncogene B, E3 ubiquitin protein ligase	9.34	10.67	-2.52	4.29e-06	0.0003
TC0100013846.hg.1	CITED4	Cbp/p300-interacting transactivator, with Glu/Asp rich carboxy-terminal domain, 4	5.7	7.12	-2.68	4.3e-06	0.0003
TC1000012542.hg.1	ZNF438	zinc finger protein 438	11.75	10.1	3.13	4.34e-06	0.0003
TC0300010714.hg.1	TRANK1	tetratricopeptide repeat and ankyrin repeat containing 1	5.15	6.57	-2.67	4.35e-06	0.0003
TC1000007176.hg.1	MAP3K8	mitogen-activated protein kinase kinase kinase 8	5.47	7.33	-3.64	4.48e-06	0.0003
TC0400009221.hg.1	MSMO1	methylsterol monooxygenase 1	12.59	14.11	-2.86	4.52e-06	0.0003
TC0400007840.hg.1	CXCL1	chemokine (C-X-C motif) ligand 1 (melanoma growth stimulating activity, alpha)	13.14	14.52	-2.61	4.52e-06	0.0003
TC0300012720.hg.1	PLSCR4	phospholipid scramblase 4	10.11	11.5	-2.63	4.65e-06	0.0003
TC0200008534.hg.1	ANKRD36	ankyrin repeat domain 36	8.27	9.6	-2.51	4.7e-06	0.0003
TC0500012057.hg.1	C5orf15	chromosome 5 open reading frame 15	9.97	11.39	-2.67	4.95e-06	0.0003
TC1000010065.hg.1	ARHGAP21	Rho GTPase activating protein 21	12.39	10.93	2.76	5.23e-06	0.0003
TC0500011896.hg.1	ZNF608	zinc finger protein 608	6.13	7.84	-3.27	5.49e-06	0.0003
TC0200015204.hg.1	COL5A2	collagen, type V, alpha 2	8.18	9.52	-2.52	5.51e-06	0.0003
TC1500008893.hg.1	MTMR10	myotubularin related protein 10	10.19	11.71	-2.86	5.53e-06	0.0003
TC0800010575.hg.1	CA8	carbonic anhydrase VIII	3.52	4.99	-2.78	5.53e-06	0.0003
TC0500007549.hg.1	ZSWIM6	zinc finger, SWIM-type containing 6	12.61	11.2	2.66	5.54e-06	0.0003
TC0100016678.hg.1	FAM129A	family with sequence similarity 129, member A	6.44	8.3	-3.64	5.83e-06	0.0004
TC0100007484.hg.1	ZDHHC18	zinc finger, DHHC-type containing 18	10.77	9.4	2.58	5.84e-06	0.0004
TC1200010702.hg.1	SMAGP	small cell adhesion glycoprotein	11.29	9.87	2.67	5.89e-06	0.0004
TC0200010447.hg.1	CASP8	caspase 8, apoptosis-related cysteine peptidase	7.04	8.58	-2.9	6.26e-06	0.0004
TC0800010783.hg.1	MSC	musculin	4.72	6.55	-3.55	6.48e-06	0.0004
TC1300009781.hg.1	COL4A1	collagen, type IV, alpha 1	7.94	9.27	-2.51	6.52e-06	0.0004
TC0300012900.hg.1	TIPARP	Memczak2013 ANTISENSE, CDS, coding, INTERNAL best transcript NM_001184717	8.96	7.61	2.54	6.82e-06	0.0004
TC0600011252.hg.1	ZSCAN31	zinc finger and SCAN domain containing 31	10.35	8.98	2.59	6.88e-06	0.0004
TC0600007257.hg.1	TRIM38	tripartite motif containing 38	7.98	9.36	-2.6	6.98e-06	0.0004
TC1200008906.hg.1	TRAFD1	TRAF-type zinc finger domain containing 1	8.43	9.88	-2.75	7.5e-06	0.0004
TC1000008401.hg.1	IFIT5	interferon-induced protein with tetratricopeptide repeats 5	6.46	8.03	-2.96	7.66e-06	0.0004
TC2200008036.hg.1	USP41	ubiquitin specific peptidase 41	8.3	9.86	-2.96	7.87e-06	0.0005
TC0100016476.hg.1	KIAA0040	KIAA0040	9.21	7.77	2.71	8.02e-06	0.0005
TC0600011185.hg.1	HIST1H2BK	histone cluster 1, H2bk	13.74	15.1	-2.57	8.27e-06	0.0005
TC1700009293.hg.1	METRNL	meteorin, glial cell differentiation regulator-like	6.73	5.21	2.88	9.19e-06	0.0005
TC0900009768.hg.1	CAAP1	caspase activity and apoptosis inhibitor 1	8.36	9.81	-2.73	9.2e-06	0.0005
TC0800007957.hg.1	RDH10	retinol dehydrogenase 10 (all-trans)	10.16	8.83	2.52	9.2e-06	0.0005
TC2200008888.hg.1	A4GALT	alpha 1,4-galactosyltransferase	5.62	7.29	-3.19	9.34e-06	0.0005
TC1900006968.hg.1	C19orf66	chromosome 19 open reading frame 66	6.08	7.7	-3.09	9.43e-06	0.0005
TC0100012315.hg.1	NLRP3	NLR family, pyrin domain containing 3	5.25	6.81	-2.96	1.01e-05	0.0005
TC0X00007696.hg.1	FGF16	fibroblast growth factor 16	8.96	7.43	2.88	1.04e-05	0.0006
TC1300008084.hg.1	ATP11A	ATPase, class VI, type 11A	10.07	8.71	2.56	1.05e-05	0.0006
TC0300013336.hg.1	LAMP3	lysosomal-associated membrane protein 3	8.13	9.77	-3.13	1.06e-05	0.0006
TC1600011186.hg.1	SLC7A5	solute carrier family 7 (amino acid transporter light chain, L system), member 5	10.5	8.7	3.47	1.06e-05	0.0006
TC1800007411.hg.1	NEDD4L	neural precursor cell expressed, developmentally down-regulated 4-like, E3 ubiquitin protein ligase	11.25	13.09	-3.57	1.09e-05	0.0006
TC0700013530.hg.1	HOXA4	homeobox A4	4.74	6.17	-2.71	1.09e-05	0.0006
TC1200006503.hg.1	FKBP4	FK506 binding protein 4	11.1	9.77	2.52	1.1e-05	0.0006
TC0300008324.hg.1	PHLDB2; PLCXD2	pleckstrin homology-like domain, family B, member 2; phosphatidylinositol-specific phospholipase C, X domain containing 2	10.24	11.67	-2.69	1.2e-05	0.0006
TC2000006464.hg.1	FAM110A	family with sequence similarity 110, member A	9.17	7.84	2.51	1.28e-05	0.0007
TC0200009829.hg.1	GCA	grancalcin, EF-hand calcium binding protein	4.63	6.04	-2.67	1.32e-05	0.0007
TC0200016006.hg.1	HTR2B	5-hydroxytryptamine (serotonin) receptor 2B, G protein-coupled	8.61	10.02	-2.66	1.32e-05	0.0007
TC1600011546.hg.1	PLLP	plasmolipin	5.97	7.55	-2.99	1.35e-05	0.0007
TC0600013280.hg.1	MAP3K5	mitogen-activated protein kinase kinase kinase 5	7.17	8.6	-2.71	1.37e-05	0.0007
TC0600008486.hg.1	OGFRL1	opioid growth factor receptor-like 1	10.99	12.38	-2.62	1.4e-05	0.0007
TC2100007241.hg.1	ABCG1	ATP binding cassette subfamily G member 1	5.89	7.54	-3.13	1.41e-05	0.0007
TC2100008490.hg.1	BACH1	BTB and CNC homology 1, basic leucine zipper transcription factor 1	10.07	8.72	2.55	1.59e-05	0.0008
TC0500009059.hg.1	GRPEL2	GrpE-like 2, mitochondrial (E. coli)	11.16	9.8	2.57	1.73e-05	0.0008
TC1100008010.hg.1	CDC42EP2	CDC42 effector protein (Rho GTPase binding) 2	12.63	10.79	3.57	1.74e-05	0.0008
TC0200010897.hg.1	SGPP2	sphingosine-1-phosphate phosphatase 2	3.66	5.94	-4.86	1.75e-05	0.0008
TC1300008644.hg.1	POSTN	periostin, osteoblast specific factor	6.39	7.93	-2.91	1.91e-05	0.0009
TC1000011026.hg.1	USP54	ubiquitin specific peptidase 54	4.45	5.97	-2.88	1.93e-05	0.0009
TC1700009079.hg.1	C1QTNF1	C1q and tumor necrosis factor related protein 1	4.89	6.5	-3.07	2.57e-05	0.0011
TC0500007050.hg.1	PDZD2	PDZ domain containing 2	4.16	5.87	-3.29	2.6e-05	0.0011
TC0400011018.hg.1	CXCL2	chemokine (C-X-C motif) ligand 2	10.4	11.73	-2.51	2.6e-05	0.0011
TC0400011015.hg.1	CXCL3	chemokine (C-X-C motif) ligand 3	9.25	10.85	-3.01	2.93e-05	0.0012
TC1200009876.hg.1	CD69	CD69 molecule	7.4	8.92	-2.88	2.93e-05	0.0012
TC0500008307.hg.1	TSLP	thymic stromal lymphopoietin	5.07	6.49	-2.67	3.39e-05	0.0014
TC2100006784.hg.1	JAM2	junctional adhesion molecule 2	5.33	6.68	-2.55	3.73e-05	0.0015
TC1700006772.hg.1	KDM6B	lysine (K)-specific demethylase 6B	9.52	8.19	2.51	3.95e-05	0.0015
TC1300008760.hg.1	EPSTI1	epithelial stromal interaction 1 (breast)	3.69	5.35	-3.16	5.02e-05	0.0018
TC0600009094.hg.1	SMPD2	sphingomyelin phosphodiesterase 2, neutral membrane (neutral sphingomyelinase)	5.17	6.49	-2.5	5.27e-05	0.0018
TC2100008081.hg.1	CLDN14	claudin 14	7.75	6.29	2.76	6.46e-05	0.0022
TC0100017534.hg.1	ITPKB	inositol-trisphosphate 3-kinase B	7.7	5.75	3.88	6.69e-05	0.0022
TC1700009938.hg.1	RASD1	RAS, dexamethasone-induced 1	5.48	4.12	2.56	6.7e-05	0.0022
TC0400006951.hg.1	CD38	CD38 molecule	3.95	5.33	-2.6	6.85e-05	0.0023
TC0200008666.hg.1	IL1R1	interleukin 1 receptor, type I	6.96	8.54	-2.99	7.47e-05	0.0024
TC2100006433.hg.1	ICOSLG	inducible T-cell co-stimulator ligand	4.83	6.16	-2.52	8.74e-05	0.0027
TC0300006961.hg.1	CMTM8	CKLF-like MARVEL transmembrane domain containing 8	6.08	4.58	2.82	9.63e-05	0.0029
TC0300011936.hg.1	CD47	CD47 molecule	10.03	11.46	-2.69	9.64e-05	0.0029
TC0600007012.hg.1	CD83	CD83 molecule	5.88	7.26	-2.6	0.0002	0.0045
TC0X00006891.hg.1	GK	glycerol kinase	7.96	6.4	2.95	0.0002	0.0049
TC1600011553.hg.1	PSMB10	proteasome subunit beta 10	6.25	7.62	-2.59	0.0003	0.0064
TC1200007626.hg.1	METTL7A	methyltransferase like 7A	6.53	8.19	-3.16	0.0003	0.0069
