# Supplementary material for: Dimethyl fumarate reduces TNF and Plasmodium falciparum induced brain endothelium activation in vitro
Source: Malar J. 2020 Oct 21;19:376. doi: 10.1186/s12936-020-03447-7 (PMC7579885; doi:10.1186/s12936-020-03447-7)
Supplement: Supplementary file 4 — Additional file 4. Differentially expressed pathways in DMF pretreated TNF treated HBMVEC compared to TNF treatment. HBMVEC were preincubated with DMF (50 μM) for 1 h prior to the addition of TNF incubation (10 ng/ml) or TNF incubation alone for 6 h. Total RNA was extracted, reverse-transcribed, amplified and hybridized to a microarray. Gene expression profiles were generated using a robust multi-array average algorithm followed by quantile normalization and batch correction. Data represents three independent experiments, each done in triplicate. 76 Ingenuity Canonical Pathways were significantly differentially expressed with p value calculated by a right tailed Fisher’s exact test. (p < 0.01, Z score at least 2 SD above the mean). [file 12936_2020_3447_MOESM4_ESM.xlsx]

## Sheet: DMF VS TNF
	DMF/TNFα treatment of HBMVECS Compared to TNFα. Ingenuity Canonical Pathways, p<0.01, z score </> 2
Ingenuity Canonical Pathways	-log(p-value)	Ratio	z-score	Molecules
Phospholipase C Signaling	1.18	0.143	3.657	ARHGEF15	ITPR2	MRAS	ITGA2	ARHGEF12	PLD1	PPP3CC	GNAQ	ADCY3	ARHGEF17	CREBBP	ITPR1	NFAT5	PRKCI	HDAC9	RND3	PLCB1	NFKB1	SRC	RRAS2	RPS6KA3	RAF1	MYL9	PPP3CA	HMOX1	PLA2G4C	NFKB2	PRKCD	PPP3R1	PRKCA	MEF2A	TGM2
Synaptic Long Term Potentiation	0.497	0.126	3.357	PLCB1	ITPR2	RRAS2	MRAS	RAF1	PPP3CA	PPP3CC	GNAQ	PRKCD	PPP1R10	PPP3R1	PRKCA	CREBBP	ITPR1	PRKCI
Superpathway of Inositol Phosphate Compounds	3.91	0.193	3.317	FGFR1	ACP6	MTMR9	MTMR7	SOCS3	DOT1L	INPPL1	GAB1	PIK3R1	PIK3CD	PPFIA1	INPP5D	DUSP23	PPP2R5A	DUSP1	PIK3CA	DUSP14	PTPN11	PPIP5K2	ITPKB	TNS3	MET	SIRPA	SYNJ1	INPP5A	PLCB1	EGFR	SRC	PTPRM	PIK3R3	INPP5F	PIK3R4	PIK3C2B	PPP3CA	PIP4K2A	PI4KA	STYX	DUSP5	PI4K2A	PPP2R5D	NUDT4	HACD2	SGPP2	CDC25B
Chemokine Signaling	0.717	0.149	3.162	PLCB1	JUN	GNAQ	CXCR4	SRC	RRAS2	PRKCA	MRAS	RAF1	LIMK1
Ephrin Receptor Signaling	0.728	0.133	3	ARHGEF15	MAP4K4	SRC	AKT1	RRAS2	ITSN1	VEGFA	MRAS	RAF1	ITGA2	PGF	LIMK1	EFNA5	ARPC5L	RGS3	GNAQ	CXCR4	PTPN11	CREBBP	ROCK1	EFNA1	PDGFA	VEGFC
3-phosphoinositide Biosynthesis	3.6	0.196	2.92	FGFR1	ACP6	MTMR9	MTMR7	SOCS3	DOT1L	GAB1	PIK3R1	PIK3CD	PPFIA1	DUSP23	PPP2R5A	DUSP1	PIK3CA	DUSP14	PTPN11	TNS3	MET	SIRPA	SYNJ1	EGFR	SRC	PTPRM	PIK3R3	INPP5F	PIK3R4	PIK3C2B	PPP3CA	PIP4K2A	PI4KA	STYX	DUSP5	PI4K2A	PPP2R5D	NUDT4	HACD2	SGPP2	CDC25B
CDK5 Signaling	0.567	0.133	2.887	RRAS2	MRAS	RAF1	ITGA2	EGR1	CDK5	LAMA5	CABLES1	PPP1R10	PPP2R5A	ADCY3	PPP2CB	PPP2R5D
CXCR4 Signaling	1.95	0.171	2.887	JUN	FGFR1	ITPR2	AKT1	MRAS	GAB1	PIK3R1	GNAQ	CXCR4	PIK3CD	ADCY3	PIK3CA	PTPN11	ITPR1	ROCK1	PRKCI	RND3	PLCB1	SRC	PIK3R3	RRAS2	RAF1	PIK3R4	PIK3C2B	EGR1	MYL9	PRKCD	PRKCA
CREB Signaling in Neurons	0	0.105	2.837	PLCB1	FGFR1	ITPR2	PIK3R3	AKT1	RRAS2	MRAS	RAF1	PIK3R4	PIK3C2B	GAB1	PIK3R1	GNAQ	PRKCD	PIK3CD	ADCY3	PIK3CA	PRKCA	PTPN11	CREBBP	ITPR1	PRKCI
D-myo-inositol-5-phosphate Metabolism	1.79	0.169	2.746	ACP6	MTMR9	MTMR7	SOCS3	DOT1L	PPFIA1	DUSP23	PPP2R5A	DUSP1	DUSP14	PTPN11	TNS3	SIRPA	SYNJ1	PLCB1	PTPRM	INPP5F	PPP3CA	PIP4K2A	STYX	DUSP5	PPP2R5D	NUDT4	HACD2	SGPP2	CDC25B
Cdc42 Signaling	0.776	0.14	2.714	JUN	CDC42BPA	SRC	RAF1	ITGA2	LIMK1	HLA-G	MYL9	ARPC5L	HLA-F	EXOC6	HLA-A	CLIP1	CDC42EP2	PRKCI	HLA-B	DIAPH3
GNRH Signaling	0.941	0.142	2.711	PLCB1	JUN	HBEGF	EGFR	NFKB1	ITPR2	SRC	MAP3K5	RRAS2	MRAS	RAF1	EGR1	NFKB2	GNAQ	PRKCD	ADCY3	PRKCA	MAP3K1	MAP3K8	CREBBP	ITPR1	PRKCI	MAP3K3
P2Y Purigenic Receptor Signaling Pathway	1.8	0.174	2.711	PLCB1	JUN	FGFR1	NFKB1	PIK3R3	AKT1	RRAS2	MRAS	RAF1	PIK3R4	PIK3C2B	GAB1	PIK3R1	NFKB2	GNAQ	PRKCD	PIK3CD	ADCY3	PIK3CA	PRKCA	PTPN11	CREBBP	PRKCI
NRF2-mediated Oxidative Stress Response	12.5	0.303	2.694	SQSTM1	FGFR1	FTL	ABCC4	MRAS	NQO2	ENC1	PIK3CD	DNAJC9	GSR	CAT	GSTM2	DNAJA4	PIK3R3	DNAJB1	RAF1	PIK3R4	HSPB8	SOD1	PIK3C2B	MGST1	MAFF	DNAJB5	SOD2	PRKCD	MAP3K1	EPHX1	DNAJB9	JUNB	JUN	DNAJA1	AKT1	MAFK	DNAJC4	GAB1	NQO1	PIK3R1	PIK3CA	PTPN11	CREBBP	PRKCI	CUL3	GCLC	MAP3K5	BACH1	RRAS2
Dopamine-DARPP32 Feedback in cAMP Signaling	0.835	0.138	2.683	PLCB1	CSNK1E	ITPR2	ATF1	ATP2A2	GUCY1A1	PPP3CA	CDK5	PPP3CC	GNAQ	PRKCD	CREM	PPP1R10	PPP2R5A	ADCY3	PPP3R1	PRKCA	PPP2CB	PPP2R5D	CREBBP	ITPR1	PRKCI
VEGF Family Ligand-Receptor Interactions	3.98	0.256	2.683	FGFR1	PIK3R3	AKT1	RRAS2	VEGFA	NRP2	MRAS	RAF1	PIK3R4	PGF	PIK3C2B	GAB1	PIK3R1	PLA2G4C	PRKCD	PIK3CD	PIK3CA	PRKCA	PTPN11	NRP1	PRKCI	VEGFC
Hypoxia Signaling in the Cardiovascular System	1.94	0.205	2.646	JUN	UBE2S	AKT1	VEGFA	NQO1	TP53	IKBKG	UBE2L6	EDN1	CREBBP	UBE2C	UBE2Q1	UBE2K	UBE2A	HSP90AA1
Calcium Signaling	0	0.0765	2.53	ITPR2	ATP2A2	MYH10	MYL9	PPP3CA	PPP3CC	LETM1	PPP3R1	CREBBP	ITPR1	NFAT5	RAP2B	TPM1	HDAC9	MEF2A
Corticotropin Releasing Hormone Signaling	0.3	0.112	2.53	JUN	ITPR2	VEGFA	NR4A1	RAF1	GUCY1A1	GNAQ	PRKCD	ADCY3	PRKCA	PTGS2	CREBBP	ITPR1	PRKCI	MEF2A
ErbB Signaling	2.09	0.196	2.524	JUN	HBEGF	FGFR1	EGFR	PIK3R3	AKT1	RRAS2	MRAS	RAF1	PIK3R4	PIK3C2B	GAB1	PIK3R1	PRKCD	PIK3CD	PIK3CA	PRKCA	PTPN11	PRKCI
ErbB4 Signaling	2.51	0.229	2.5	FGFR1	PIK3R3	AKT1	RRAS2	MRAS	RAF1	PIK3R4	PIK3C2B	GAB1	PIK3R1	PRKCD	PIK3CD	PIK3CA	PRKCA	PTPN11	PRKCI
ERK5 Signaling	2.94	0.25	2.5	EGFR	SRC	AKT1	RRAS2	MRAS	RPS6KA3	WNK1	GAB1	GNAQ	PTPN11	RPS6KA2	MAP3K8	CREBBP	FOSL1	MAP3K3	MEF2A
G Beta Gamma Signaling	0.32	0.114	2.496	HBEGF	EGFR	SRC	AKT1	RRAS2	MRAS	RAF1	GNAQ	PRKCD	CAV1	PRKCA	DNM2	PRKCI
IL-8 Signaling	5.62	0.224	2.469	JUN	FGFR1	AKT1	MRAS	PGF	LIMK1	GAB1	PIK3R1	PLD1	IRAK3	VCAM1	TEK	IKBKG	PIK3CD	PIK3CA	PTPN11	CXCL1	ROCK1	PRKCI	IRAK2	RND3	VEGFC	HBEGF	MAP4K4	EGFR	NFKB1	SRC	CHUK	ANGPT2	PIK3R3	RRAS2	VEGFA	RAF1	PIK3R4	RAB11FIP2	PIK3C2B	MYL9	HMOX1	PRKCD	PRKCA	PTGS2	BCL2L1	ICAM1	IKBKE
Integrin Signaling	0.438	0.118	2.449	FGFR1	AKT1	MRAS	ITGA2	GAB1	PIK3R1	ARPC5L	PIK3CD	PIK3CA	PTPN11	BCAR3	GIT1	ROCK1	RAP2B	RND3	SRC	PIK3R3	RRAS2	ARHGAP5	RAF1	PIK3R4	PIK3C2B	MYL9	CAV1	ARF6
Sphingosine-1-phosphate Signaling	2.47	0.195	2.449	PLCB1	FGFR1	CASP10	SMPD2	PIK3R3	AKT1	PIK3R4	CASP1	PIK3C2B	SPHK1	GAB1	PIK3R1	GNAQ	PIK3CD	ADCY3	PIK3CA	PTPN11	CASP3	PDGFA	CASP2	CASP4	RND3	CASP7	CASP8
3-phosphoinositide Degradation	1.93	0.173	2.353	ACP6	MTMR9	MTMR7	SOCS3	DOT1L	INPPL1	PPFIA1	INPP5D	DUSP23	PPP2R5A	DUSP1	DUSP14	PTPN11	TNS3	SIRPA	SYNJ1	PTPRM	INPP5F	PPP3CA	STYX	DUSP5	PPP2R5D	NUDT4	HACD2	SGPP2	CDC25B
fMLP Signaling in Neutrophils	3.21	0.213	2.353	FGFR1	ITPR2	MRAS	GAB1	PIK3R1	ARPC5L	PPP3CC	IKBKG	PIK3CD	PIK3CA	PTPN11	ITPR1	NFAT5	PRKCI	PLCB1	NFKB1	PIK3R3	RRAS2	RAF1	PIK3R4	PIK3C2B	PPP3CA	NFKB2	PRKCD	PPP3R1	PRKCA
PDGF Signaling	5.64	0.289	2.353	JUN	EIF2AK2	FGFR1	MRAS	CSNK2A2	SPHK1	INPPL1	GAB1	PIK3R1	PIK3CD	INPP5D	PIK3CA	PTPN11	STAT1	SYNJ1	SRC	PIK3R3	INPP5F	RRAS2	RAF1	PIK3R4	PIK3C2B	CAV1	PRKCA	MAP3K1	PDGFA
α-Adrenergic Signaling	0.344	0.118	2.333	GNAQ	PRKCD	ITPR2	ADCY3	RRAS2	PRKCA	MRAS	RAF1	ITPR1	PRKCI
LXR/RXR Activation	0.867	0.145	2.324	NFKB1	IL1B	TNFRSF1B	ABCA1	ABCG1	FDFT1	IL6	AGT	NFKB2	TNFRSF11B	IL1R1	TLR3	SCD	PTGS2	IL1A	PLTP	APOL1
14-3-3-mediated Signaling	1.91	0.178	2.236	PLCB1	JUN	FGFR1	SRC	PIK3R3	MAP3K5	AKT1	RRAS2	MRAS	RAF1	PIK3R4	PIK3C2B	GSK3A	GAB1	PIK3R1	CBL	EDC3	PRKCD	PIK3CD	PIK3CA	PRKCA	PTPN11	PRKCI
Mitotic Roles of Polo-Like Kinase	1.11	0.175	2.236	PLK3	CDC7	SLK	PPP2R5A	PPP2CB	PRC1	PPP2R5D	HSP90AA1	CDK1	FBXO5	CDC25B
Actin Cytoskeleton Signaling	1.06	0.14	2.2	FGF5	FGFR1	MRAS	ITGA2	ARHGEF12	LIMK1	GAB1	PIK3R1	ARPC5L	ARHGAP24	PIK3CD	PIK3CA	PTPN11	TRIO	GIT1	ROCK1	TIAM2	WASF2	PIK3R3	RRAS2	RAF1	PIK3R4	PIK3C2B	FGF2	MYH10	MYL9	PIP4K2A	FGF16	DIAPH3	PDGFA	NCKAP1
Thrombin Signaling	1.52	0.154	2.191	FGFR1	ARHGEF15	ITPR2	AKT1	MRAS	ARHGEF12	GAB1	PIK3R1	GNAQ	PIK3CD	ADCY3	PIK3CA	PTPN11	ITPR1	ROCK1	PRKCI	RND3	PLCB1	EGFR	NFKB1	SRC	PIK3R3	RRAS2	F2RL2	RAF1	PIK3R4	PIK3C2B	MYL9	NFKB2	PRKCD	PRKCA
Paxillin Signaling	0.521	0.128	2.138	FGFR1	SRC	PIK3R3	RRAS2	MRAS	ITGA2	PIK3R4	PIK3C2B	GAB1	PIK3R1	PIK3CD	PIK3CA	PTPN11	ARF6
LPS-stimulated MAPK Signaling	4.38	0.264	2.132	JUN	FGFR1	NFKB1	CHUK	PIK3R3	MAP3K5	RRAS2	MRAS	RAF1	ATF1	PIK3R4	PIK3C2B	GAB1	PIK3R1	IKBKG	NFKB2	PRKCD	PIK3CD	PRKCA	PIK3CA	PTPN11	PRKCI	IKBKE
Regulation of Actin-based Motility by Rho	0	0.093	2.121	ITGA2	LIMK1	ROCK1	MYL9	ARPC5L	RND3	PIP4K2A	PI4KA
Macropinocytosis Signaling	3.46	0.247	2.065	FGFR1	SRC	PIK3R3	RRAS2	MRAS	PIK3R4	PIK3C2B	GAB1	PIK3R1	ANKFY1	PRKCD	PIK3CD	PIK3CA	PRKCA	PTPN11	CSF1	MET	PRKCI	ARF6	PDGFA
eNOS Signaling	1.71	0.165	2.041	FGFR1	LPAR1	ITPR2	AKT1	PGF	GUCY1A1	GAB1	PIK3R1	GNAQ	PIK3CD	ADCY3	PIK3CA	PTPN11	ITPR1	PRKCI	HSP90AA1	VEGFC	PIK3R3	VEGFA	PIK3R4	PIK3C2B	PRKCD	CAV1	PRKCA	DNM2	CASP3	CASP8
Renin-Angiotensin Signaling	3.27	0.215	2.041	JUN	FGFR1	ITPR2	MRAS	GAB1	PIK3R1	GNAQ	PIK3CD	ADCY3	PIK3CA	PTPN11	STAT1	ITPR1	PRKCI	NFKB1	PIK3R3	RRAS2	SHE	RAF1	PIK3R4	PIK3C2B	AGT	NFKB2	PRKCD	PRKCA	MAP3K1
D-myo-inositol (1	4	5)-trisphosphate Degradation	2.01	0.333	1.633	INPP5D	INPP5F	INPP1	INPPL1	SYNJ1	INPP5A
Gαq Signaling	4.8	0.226	2	FGFR1	ITPR2	AKT1	MRAS	HRH1	GAB1	PIK3R1	PLD1	PPP3CC	IKBKG	GNAQ	PIK3CD	PIK3CA	PTPN11	RGS2	ITPR1	ROCK1	PRKCI	RND3	PLCB1	NFKB1	CHUK	PIK3R3	RAF1	PIK3R4	PIK3C2B	PPP3CA	HMOX1	NFKB2	GRK2	PRKCD	HTR2B	PPP3R1	PRKCA	RGS4	IKBKE
Signaling by Rho Family GTPases	0.959	0.135	1.976	JUN	FGFR1	ARHGEF15	MRAS	ITGA2	ARHGEF12	LIMK1	GAB1	PIK3R1	ARPC5L	PLD1	GNAQ	PIK3CD	CLIP1	PIK3CA	ARHGEF17	PTPN11	ROCK1	PRKCI	CDH11	RND3	CDH13	NFKB1	PIK3R3	RAF1	PIK3R4	PIK3C2B	MYL9	PIP4K2A	PI4KA	NFKB2	CDC42EP1	CDC42EP2	DIAPH3
Fc Epsilon RI Signaling	1.86	0.181	1.964	FGFR1	PIK3R3	AKT1	INPP5F	RRAS2	MRAS	RAF1	PIK3R4	PIK3C2B	INPPL1	GAB1	PIK3R1	PLA2G4C	PRKCD	PIK3CD	INPP5D	PIK3CA	PRKCA	PTPN11	PRKCI	SYNJ1
HGF Signaling	5.47	0.263	1.961	JUN	FGFR1	AKT1	MRAS	ITGA2	GAB1	PIK3R1	IL6	PIK3CD	PIK3CA	PTPN11	MAP3K8	CDKN1A	MET	PRKCI	MAP3K3	PIK3R3	MAP3K5	RRAS2	RAF1	PIK3R4	CDK2	PIK3C2B	PRKCD	PRKCA	PTGS2	MAP3K1	ELF4	ELK3	ETS1
IL-3 Signaling	6.39	0.313	1.961	JUN	FGFR1	AKT1	MRAS	GAB1	PIK3R1	PPP3CC	PIK3CD	INPP5D	PIK3CA	PTPN11	STAT1	STAT5A	PRKCI	PIK3R3	RRAS2	RAF1	CSF2RB	PIK3R4	PIK3C2B	PPP3CA	IL3RA	PRKCD	PPP3R1	PRKCA	STAT6
p70S6K Signaling	2.74	0.198	1.961	FGFR1	AKT1	MRAS	GAB1	PIK3R1	PLD1	GNAQ	PIK3CD	PPP2R5A	PIK3CA	PTPN11	PPP2CB	PRKCI	PLCB1	EGFR	SRC	PIK3R3	RRAS2	F2RL2	RAF1	PIK3R4	PIK3C2B	AGT	PRKCD	PRKCA	PPP2R5D
GDNF Family Ligand-Receptor Interactions	1.79	0.197	1.941	JUN	FGFR1	ITPR2	PIK3R3	RRAS2	MRAS	RAF1	PIK3R4	PIK3C2B	GAB1	PIK3R1	PIK3CD	PIK3CA	PTPN11	ITPR1
Superpathway of D-myo-inositol (1	4	5)-trisphosphate Metabolism	1.92	0.292	1.89	INPP5D	INPP5F	ITPKB	INPP1	INPPL1	SYNJ1	INPP5A
Gαs Signaling	0	0.0917	1.897	ADORA2B	ADORA2A	SRC	ADCY3	RAPGEF4	MRAS	RGS2	CREBBP	RAPGEF2	ADD3
Ephrin B Signaling	0.258	0.11	1.89	GNAQ	CXCR4	ITSN1	MRAS	LIMK1	ROCK1	CBL	RGS3
Non-Small Cell Lung Cancer Signaling	2.87	0.234	1.886	FGFR1	EGFR	ITPR2	PIK3R3	AKT1	RRAS2	MRAS	RAF1	PIK3R4	PIK3C2B	GAB1	PIK3R1	TP53	PIK3CD	PIK3CA	PRKCA	PTPN11	ITPR1
PAK Signaling	1.65	0.18	1.886	FGFR1	PIK3R3	RRAS2	MRAS	RAF1	ITGA2	PIK3R4	LIMK1	PIK3C2B	MYL9	GAB1	PIK3R1	PIK3CD	PIK3CA	PTPN11	GIT1	CASP3	PDGFA
Thrombopoietin Signaling	3.83	0.277	1.886	JUN	FGFR1	PIK3R3	RRAS2	MRAS	RAF1	PIK3R4	PIK3C2B	GAB1	PIK3R1	PRKCD	PIK3CD	PIK3CA	PRKCA	PTPN11	STAT1	STAT5A	PRKCI
D-myo-inositol (1	3	4)-trisphosphate Biosynthesis	1.88	0.316	1.633	INPP5D	INPP5F	ITPKB	INPPL1	SYNJ1	INPP5A
Nitric Oxide Signaling in the Cardiovascular System	2.91	0.213	1.877	FGFR1	ITPR2	PIK3R3	AKT1	VEGFA	PIK3R4	PGF	PIK3C2B	ATP2A2	GUCY1A1	GAB1	PIK3R1	PDE5A	PRKCD	CAV1	PIK3CD	PIK3CA	PRKCA	PTPN11	ITPR1	PRKCI	HSP90AA1	VEGFC
Endothelin-1 Signaling	3.71	0.2	1.808	JUN	FGFR1	ITPR2	MRAS	EDNRB	GUCY1A1	GAB1	PIK3R1	PLD1	GNAQ	PIK3CD	ADCY3	PIK3CA	PTPN11	EDN1	ITPR1	PRKCI	CASP2	CASP4	CASP7	PLCB1	CASP10	SRC	PIK3R3	RRAS2	SHE	RAF1	PIK3R4	CASP1	PIK3C2B	HMOX1	PLA2G4C	PRKCD	PRKCA	PTGS2	CASP3	CASP8
VEGF Signaling	2.27	0.2	1.789	FGFR1	SRC	PIK3R3	AKT1	RRAS2	VEGFA	MRAS	RAF1	PIK3R4	PGF	PIK3C2B	GAB1	PIK3R1	PIK3CD	PIK3CA	PRKCA	PTPN11	ROCK1	BCL2L1	VEGFC
CNTF Signaling	3.88	0.288	1.698	FGFR1	PIK3R3	AKT1	RRAS2	MRAS	RPS6KA3	RAF1	PIK3R4	PIK3C2B	GAB1	PIK3R1	LIFR	PIK3CD	PIK3CA	PTPN11	STAT1	RPS6KA2
Neuregulin Signaling	2.75	0.224	1.698	HBEGF	EGFR	SRC	PIK3R3	AKT1	RRAS2	MRAS	RAF1	ITGA2	PIK3R1	CDK5	PRKCD	DLG4	PRKCA	PTPN11	STAT5A	PRKCI	ERRFI1	HSP90AA1
Gα12/13 Signaling	3.63	0.216	1.671	JUN	FGFR1	LPAR1	AKT1	MRAS	GAB1	PIK3R1	IKBKG	PIK3CD	PIK3CA	PTPN11	ROCK1	CDH11	CDH13	NFKB1	SRC	CHUK	PIK3R3	MAP3K5	RRAS2	F2RL2	RAF1	PIK3R4	PIK3C2B	MYL9	NFKB2	MAP3K1	MEF2A	IKBKE
Rac Signaling	3.19	0.216	1.633	JUN	FGFR1	MRAS	ITGA2	LIMK1	GAB1	PIK3R1	ARPC5L	PLD1	PIK3CD	PIK3CA	PTPN11	PRKCI	NFKB1	PIK3R3	RRAS2	RAF1	PIK3R4	PIK3C2B	CD44	PIP4K2A	PI4KA	NFKB2	MAP3K1	NCKAP1
IGF-1 Signaling	2.36	0.2	1.606	JUN	FGFR1	PIK3R3	AKT1	RRAS2	SOCS3	SOCS4	MRAS	RAF1	PIK3R4	CSNK2A2	CTGF	PIK3C2B	GAB1	PIK3R1	NOV	PIK3CD	PIK3CA	PTPN11	SOCS1	PRKCI
SAPK/JNK Signaling	2.04	0.194	1.606	JUN	FGFR1	MAP4K4	PIK3R3	MAP3K5	RRAS2	MAP4K5	MRAS	PIK3R4	PIK3C2B	GAB1	PIK3R1	TP53	PIK3CD	PIK3CA	PTPN11	MAP3K1	MAP3K3	DUSP4
mTOR Signaling	1.47	0.154	1.569	FGFR1	AKT1	MRAS	PGF	RICTOR	GAB1	PIK3R1	PLD1	ULK1	PIK3CD	PPP2R5A	PIK3CA	PTPN11	PPP2CB	DGKZ	PRKCI	RND3	VEGFC	PIK3R3	RRAS2	VEGFA	RPS6KA3	PIK3R4	PIK3C2B	HMOX1	PRKCD	PRKCA	RPS6KA2	PPP2R5D	EIF3F
FGF Signaling	3.17	0.231	1.528	FGF5	FGFR1	PIK3R3	MAP3K5	AKT1	RAF1	PIK3R4	PIK3C2B	FGF2	GAB1	PIK3R1	MAPKAPK2	PIK3CD	PIK3CA	PRKCA	PTPN11	FGF16	MAP3K1	MET	CREBBP	ITPR1
TGF-β Signaling	0.821	0.149	1.508	JUN	TGFB3	RRAS2	MRAS	RAF1	TGFB2	ZFYVE9	INHBA	BMP4	SMAD1	TGIF1	CREBBP	ACVR1
Neurotrophin/TRK Signaling	2.87	0.234	1.414	JUN	FGFR1	PIK3R3	MAP3K5	AKT1	RRAS2	MRAS	RAF1	PIK3R4	SPRY2	PIK3C2B	GAB1	PIK3R1	SPRY1	PIK3CD	PIK3CA	PTPN11	CREBBP
Death Receptor Signaling	6.08	0.297	-1.732	TNFSF15	LIMK1	PARP9	TNKS	TIPARP	IKBKG	ROCK1	PARP14	CASP2	CASP7	PARP12	MAP4K4	CASP10	NFKB1	CHUK	MAP3K5	TNFRSF1B	TNFRSF21	NFKB2	TNFRSF10A	PARP1	ZC3HAV1	TNFSF10	CASP3	FAS	CASP8	IKBKE
p38 MAPK Signaling	2.25	0.193	-2.065	TGFB3	MAP3K5	IL1B	TNFRSF1B	RPS6KA3	ATF1	TGFB2	TP53	MAPKAPK2	IRAK3	PLA2G4C	HIST1H3C	DUSP1	IL1R1	STAT1	RPS6KA2	IL1A	CREBBP	IRAK2	FAS	MEF2A	CDC25B
HIPPO signaling	0.848	0.151	-2.449	CSNK1E	DLG1	DLG5	CD44	TEAD4	DLG4	PPP1R10	PPP2R5A	SKP2	SMAD1	PPP2CB	PPP2R5D	SAV1
Neuroinflammation Signaling Pathway	5.07	0.195	-2.449	FGFR1	IKBKG	IFNGR1	PIK3CD	GABRE	BACE1	PIK3R3	IL1B	CXCL10	PIK3R4	TGFB2	CASP1	PIK3C2B	IL34	PLA2G4C	NFKB2	SOD2	GABBR2	PPP3R1	CASP3	HLA-B	FAS	ACVR1	CD200	IKBKE	JUN	GLUL	AKT1	MYD88	IL6R	IL6	GAB1	PIK3R1	CD40	PPP3CC	IRAK3	VCAM1	CX3CL1	PIK3CA	IL1R1	PTPN11	STAT1	CREBBP	NFAT5	IRAK2	TGFB3
Inflammasome pathway	4.81	0.5	-3.162	NFKB2	NEK7	NFKB1	IL1B	MYD88	NLRP3	CASP1	NLRP1	CASP8	PYCARD
TREM1 Signaling	1.75	0.2	-3.207	NFKB1	AKT1	IL1B	MYD88	CASP1	IL6	CD40	NFKB2	CD83	TLR3	NLRP3	STAT5A	CXCL3	ICAM1
Interferon Signaling	4.92	0.389	-3.606	IRF1	OAS1	IRF9	IFNAR2	IFIT3	IFI6	TAP1	IFNGR1	IFIT1	STAT1	ISG15	MX1	SOCS1	PSMB8
[truncated: 12 more columns]
