# Supplementary material for: Dimethyl fumarate reduces TNF and Plasmodium falciparum induced brain endothelium activation in vitro
Source: Malar J. 2020 Oct 21;19:376. doi: 10.1186/s12936-020-03447-7 (PMC7579885; doi:10.1186/s12936-020-03447-7)
Supplement: Supplementary file 6 — Additional file 6. List of DBLa tags from CM parasite lines at time of binding assay. DBLα tags from each parasite line one day prior to the HBMVEC cytoadherence experiments are reported. Total ring stage RNA was extracted, reverse transcribed to cDNA and 40-50 DBLα amplicons were PCR-amplified and sequenced from each CM parasite line. BLAST searches against a custom library of 521 annotated var genes classified DBLα tags into predicted CD36 or EPCR binders. Predictions were considered high confidence when ≥ 4 of the top 5 hits were the same type. The number of cysteine residues in the DBLα amplicons were quantified. [file 12936_2020_3447_MOESM6_ESM.xlsx]

## Sheet: Sheet1
Additional file 6. List of DBLa tags from CM parasite lines at time of binding assay
CM parasite line	DBLa tag	# seq reads	Blast prediction	Confidence prediction (N of 5)	# cysteine residues in tag
3080	B	5	GrpA-EPCR	5	2
	B1	2	GrpA-EPCR	3	2
	s1	1	GrpA-EPCR	5	2
	s12	1	GrpA-EPCR	5	2
	s9	1	GrpA-EPCR	3	2
	E	3	GrpA	4	2
	s2	1	DC8-EPCR	4	2
	s7	1	DC8-EPCR	3	4
	A	6	GrB/C-CD36	3	4
	D	3	GrB/C-CD36	5	4
	F	2	GrB/C-CD36	5	4
	G	2	GrB/C-CD36	4	4
	s3	1	GrB/C-CD36	5	2
	s4	1	GrB/C-CD36	4	4
	s5	1	GrB/C-CD36	5	4
	s6	1	GrB/C-CD36	5	4
	s8	1	GrB/C-CD36	5	4
	C	4	var1CSA	5	2
3207	A	17	GrpA-EPCR	5	2
	B	6	GrpA-EPCR	5	2
	D	2	GrpA-EPCR	5	2
	s1	1	GrpA-EPCR	4	2
	B1	2	GrpA-EPCR	4	2
	s8	1	GrpA-EPCR	5	2
	s11	1	GrpA-EPCR	4	2
	s12	1	GrpA-EPCR	5	2
	s7	1	GrpA/DC8-EPCR	4	2
	s9	1	GrpA/DC8-EPCR	5	2
	s6	1	GrB/C-CD36	4	2
	s13	1	GrB/C-CD36	5	4
	s14	1	GrB/C-CD36	5	4
	s15	1	GrB/C-CD36	5	4
	s16	1	GrB/C-CD36	5	4
	s17	1	GrB/C-CD36	5	4
	s18	1	GrB/C-CD36	5	4
	C	2	var1CSA	5	2
3173	A	12	GrpA-EPCR	5	2
	B	10	GrpA-EPCR	4	2
	D	3	GrpA-EPCR	5	2
	E	2	GrpA-EPCR	5	2
	C	8	DC8-EPCR	4	2
	F	2	DC8-EPCR	3	2
	s5	1	GrB/C-CD36	5	3
	G	2	GrB/C-CD36	4	4
	s8	1	GrB/C-CD36	5	4
	s9	1	GrB/C-CD36	5	4
	s3	1	var1CSA	5	2
3194	A	8	GrpA-EPCR	5	2
	C	3	GrpA-EPCR	4	2
	s2	1	GrpA-EPCR	5	2
	s1	1	GrpA	3	2
	s4	1	GrpA	3	2
	F	2	GrB/C/DC8	4	2
	G	2	GrB/C/DC8	4	4
	s8	1	GrB/C/DC8	3	2
	B	4	GrB/C-CD36	5	4
	D	3	GrB/C-CD36	5	4
	E	3	GrB/C-CD36	4	4
	H	2	GrB/C-CD36	5	4
	I	2	GrB/C-CD36	5	4
	s3	1	GrB/C-CD36	5	5
	s5	1	GrB/C-CD36	5	4
	s6	1	GrB/C-CD36	5	4
	s7	1	GrB/C-CD36	5	4
	s9	1	GrB/C-CD36	5	4
	s10	1	GrB/C-CD36	5	4
	s11	1	GrB/C-CD36	5	4
	s12	1	GrB/C-CD36	5	4
3180	A	29	GrB/C/DC8	4	4
	s2	1	DC8-EPCR	5	2
	s4	1	not assigned		2
	B	2	GrB/C-CD36	5	4
	C	2	GrB/C-CD36	5	4
	s5	1	GrB/C-CD36	5	4
	s6	1	GrB/C-CD36	5	4
	s7	1	GrB/C-CD36	5	4
	s8	1	GrB/C-CD36	5	5
	s9	1	GrB/C-CD36	5	5
	s1	1	var1CSA	5	2
3039	A	10	GrpA-EPCR	5	2
	s1	1	GrpA-EPCR	5	2
	C	7	GrpA	3	2
	s2	1	GrpA	3	2
	s6	1	GrpA	3	2
	s8	1	GrpA-EPCR	3	2
	B	8	GrB/C/DC8	4	2
	D	4	GrB/C-CD36	5	4
	s4	1	GrB/C-CD36	3	4
	s5	1	GrB/C-CD36	5	4
	s7	1	GrB/C-CD36	4	2
	s9	1	GrB/C-CD36	5	4
	s10	1	GrB/C-CD36	5	2
	s11	1	GrB/C-CD36	4	4
	E	2	var1CSA	5	2
	s3	1	var1CSA	5	2
3005	A	13	GrpA	2	2
	B	5	GrpA-EPCR	5	2
	C	5	GrpA-EPCR	5	2
	s6	1	GrpA-EPCR	5	2
	F	2	DC8-EPCR	2	4
	s1	1	DC8-EPCR	3	2
	s9	1	DC8-EPCR	4	2
	s8	1	GrB/C/DC8	2	2
	D	2	GrB/C-CD36	5	2
	E	2	GrB/C-CD36	5	4
	s10	1	GrB/C-CD36	5	3
	s11	1	GrB/C-CD36	4	3
	s12	1	GrB/C-CD36	5	4
	s13	1	GrB/C-CD36	5	4
	s14	1	GrB/C-CD36	5	4
	s4	1	var1CSA	5	2
	s7	1	var1CSA	5	2
